# Supplementary material for: Comparative transcriptomics of Aspergillus fumigatus strains upon exposure to human airway epithelial cells
Source: Microb Genom. 2018 Jan 18;4(2):e000154. doi: 10.1099/mgen.0.000154 (PMC5857381; doi:10.1099/mgen.0.000154)
Supplement: Supplementary File 2 [file mgen-4-154-s002.xlsx]

## Sheet: Table S1
Table S1. RNA-seq mapping statistics for each sample.
Sample	Sample	Host Cells	Aspergillus strain	Incubation time (h)	Replicate #	Total Reads Obtained	# of reads that mapped to the reference	% reads that mapped to the Reference	NCBI accession # (BioSample)	SRS ID
1_6h_AF293_I	1	none	Af293	6	1	97256012	87995690	90.48	SAMN07549086	SRS2578955
1_6h_AF293_II	2			6	2	82641916	75027892	90.79	SAMN07549087	SRS2583961
1_6h_AF293_III	3			6	3	84184652	79085823	93.94	SAMN07549088	SRS2583962
4_6h_AF293_A549_I	4	A549	Af293	6	1	94705562	9564159	10.1	SAMN07549089	SRS2586421
4_6h_AF293_A549_II	5			6	2	91974772	3864968	4.2	SAMN07549090	SRS2586422
4_6h_AF293_A549_III	6			6	3	97818040	3917397	4	SAMN07549091	SRS2586423
7_16h_AF293_I	7	none	Af293	16	1	71938590	63703210	88.55	SAMN07549092	SRS2586424
7_16h_AF293_II	8			16	2	70641916	59074155	83.62	SAMN07549093	SRS2586425
7_16h_AF293_III	9			16	3	76184652	65958652	86.58	SAMN07549094	SRS2586430
10_16h_AF293_A549_I	10	A549	Af293	16	1	82705562	43597346	52.71	SAMN07549095	SRS2586436
10_16h_AF293_A549_II	11			16	2	91974772	47827667	52	SAMN07549096	SRS2586444
10_16h_AF293_A549_III	12			16	3	141818040	85499329	60.29	SAMN07549097	SRS2586445
2_6h_CEA10_I	13	none	CEA10	6	1	87342370	80081204	91.69	SAMN07549098	SRS2586446
2_6h_CEA10_II	14			6	2	96638078	86190850	89.19	SAMN07549099	SRS2586495
2_6h_CEA10_III	15			6	3	86474050	77538287	89.67	SAMN07549100	SRS2586496
5_6h_CEA10_A549_I	16	A549	CEA10	6	1	106366922	6635049	6.24	SAMN07549101	SRS2586497
5_6h_CEA10_A549_II	17			6	2	77070060	5910698	7.67	SAMN07549102	SRS2586498
5_6h_CEA10_A549_III	18			6	3	94744682	4897147	5.17	SAMN07549103	SRS2586499
8_16h_CEA10_I	19	none	CEA10	16	1	72737326	62811397	86.35	SAMN07549104	SRS2586552
8_16h_CEA10_II	20			16	2	84638078	72481672	85.64	SAMN07549105	SRS2586651
8_16h_CEA10_III	21			16	3	78474050	64964565	82.78	SAMN07549106	SRS2586653
11_16h_CEA10_A549_I	22	A549	CEA10	16	1	98366922	58189729	59.16	SAMN07549107	SRS2586652
11_16h_CEA10_A549_II	23			16	2	93070060	58543068	62.9	SAMN07549108	SRS2586654
11_16h_CEA10_A549_III	24			16	3	110744682	68736061	62.07	SAMN07549109	SRS2586655

## Sheet: Table S2
Table S2. List of 9041 core genes and expression data for each gene in each sample.
Values represent TPMs for each gene in each sample.
JOC Cluster	Af293 protein	Af293 gene	Gene ID	CEA10 protein	CEA10 gene	Descrition	6h_AF293_a	6h_AF293_b	6h_AF293_c	6h_AF293_A549_a	6h_AF293_A549_b	6h_AF293_A549_c	16h_AF293_a	16h_AF293_b	16h_AF293_c	16h_AF293_A549_a	16h_AF293_A549_b	16h_AF293_A549_c	6h_CEA10_a	6h_CEA10_b	6h_CEA10_c	6h_CEA10_A549_a	6h_CEA10_A549_b	6h_CEA10_A549_c	16h_CEA10_a	16h_CEA10_b	16h_CEA10_c	16h_CEA10_A549_a	16h_CEA10_A549_b	16h_CEA10_A549_c
ASP.COG.0001	CADAFUAP00006560	CADAFUAG00006560	Afu5g06710	CADAFUBP00005314	CADAFUBG00005407	DUF89 domain protein	154.419	139.978	113.616	122.933	111.097	99.7075	89.7112	88.5344	100.825	90.9219	89.346	91.8579	166.444	129.341	120.079	100.683	97.0702	107.337	121.088	112.698	119.482	96.7699	89.8797	100.467
ASP.COG.0002	CADAFUAP00009321	CADAFUAG00009321	Afu7g06150	CADAFUBP00008920	CADAFUBG00009086	Endoglucanase, putative	0.346434	0.288246	0.118261	0	0.791158	0	13.5927	17.1393	18.0236	6.91809	9.10096	8.29725	0.376544	0.742068	0.550613	0	1.52146	0	2.10073	2.29453	1.80768	2.14754	2.47091	1.55336
ASP.COG.0003	CADAFUAP00006014	CADAFUAG00006014	Afu5g06400	CADAFUBP00005280	CADAFUBG00005373	Putative uncharacterized protein	34.3757	48.4371	60.1288	41.6385	58.6207	60.8861	28.3033	27.4726	24.3621	19.9397	24.0975	19.6182	34.1339	41.6427	47.5117	54.1628	60.1515	62.0358	30.532	30.8326	30.8694	28.336	27.2722	26.883
ASP.COG.0004	CADAFUAP00002126	CADAFUAG00002126	Afu6g09745	CADAFUBP00007384	CADAFUBG00007520	Putative uncharacterized protein	0.497191	0.161175	0.102864	0	0	0	603.252	785.343	1946.2	958.918	370.179	1090.65	0.196511	0.230518	0.205253	0	0.661684	2.37937	2.19266	0.293497	10.1351	0.718434	1.00296	0.238432
ASP.COG.0005	CADAFUAP00001672	CADAFUAG00001672	Afu6g10590	CADAFUBP00007467	CADAFUBG00007603	Ubiquitin-protein ligase (Asi3), putative	31.8116	32.7912	23.9469	25.0305	21.2223	21.3676	52.508	35.1612	36.3506	34.963	39.4925	47.3996	47.5745	36.4024	33.1841	24.0865	23.6353	23.2243	55.81	34.3524	45.2996	42.0595	41.1519	40.8755
ASP.COG.0006	CADAFUAP00009239	CADAFUAG00009239	Afu1g03210	CADAFUBP00000356	CADAFUBG00000364	MYB family conidiophore development protein FlbD, putative	23.1366	24.6244	25.5882	4.77783	4.0437	3.91328	63.2497	46.1231	52.6094	46.1206	23.0213	24.8532	10.2643	8.33812	11.592	6.1817	8.6404	7.76757	36.1034	32.4233	21.1837	14.3536	20.113	5.40969
ASP.COG.0007	CADAFUAP00008541	CADAFUAG00008541	Afu4g05940	CADAFUBP00006129	CADAFUBG00006252	Phosphoethanolamine	51.4603	50.6491	38.7899	41.6174	49.6917	32.4601	71.1453	78.0869	76.4821	60.6514	69.7436	65.1224	67.4033	57.8352	49.4872	67.8937	55.7441	54.7265	73.1743	74.8842	73.4165	63.0613	65.5556	64.254
ASP.COG.0008	CADAFUAP00008471	CADAFUAG00008471	Afu4g08295	CADAFUBP00006365	CADAFUBG00006490	Histone h1.3., putative	6.35106	7.46468	7.8728	9.12336	8.91311	8.62564	5.22737	4.27441	3.75443	5.23698	4.90951	5.41489	3.27799	4.56004	4.79335	3.7161	1.55824	2.49037	4.4106	2.21176	1.90142	2.48143	3.09301	2.33957
ASP.COG.0009	CADAFUAP00003999	CADAFUAG00003999	Afu2g16810	CADAFUBP00003184	CADAFUBG00003243	PHD finger domain protein, putative	19.0227	19.9228	24.0893	29.7716	21.0486	19.5297	17.0641	13.8432	13.8388	14.231	16.5586	15.9407	15.4502	18.8897	23.462	17.6644	25.3162	18.6739	16.3059	11.9327	13.8155	17.0664	15.9639	15.8891
ASP.COG.0010	CADAFUAP00007436	CADAFUAG00007436	Afu1g16670	CADAFUBP00001573	CADAFUBG00001610	Putative uncharacterized protein	0.815436	1.03386	1.23717	2.07089	1.24149	0.600723	1.43322	1.17884	1.4381	0.412995	0.490577	1.05977	0.679504	1.08128	1.38861	0.711709	1.19374	0	0.535677	0.882494	0.344994	0.388836	0.689308	0.465999
ASP.COG.0011	CADAFUAP00000075	CADAFUAG00000075	Afu3g00400	CADAFUBP00004708	CADAFUBG00004796	Putative uncharacterized protein	0.850241	0.60637	0.644989	2.15928	0	0	1.4944	1.82097	0.749741	0.738211	1.47771	2.14687	1.47862	3.29557	2.38095	2.22626	2.48938	0	3.86682	4.12232	2.71788	2.97318	2.51555	2.76583
ASP.COG.0012	CADAFUAP00004741	CADAFUAG00004741	Afu2g15880	CADAFUBP00003091	CADAFUBG00003149	Mitotic spindle checkpoint protein (Mad2B), putative	158.543	160.349	143.8	144.813	123.291	91.7805	202.03	158.248	186.103	167.732	204.228	207.75	156.385	142.425	148.219	124.211	125.33	101.459	206.786	159.142	183.807	185.078	165.871	170.746
ASP.COG.0013	CADAFUAP00000211	CADAFUAG00000211	Afu3g04000	CADAFUBP00004312	CADAFUBG00004386	MFS transporter, putative	3.15285	3.0643	3.88492	5.14262	6.36485	3.46476	5.40283	4.58871	5.01763	5.52021	7.58019	5.43323	3.36377	3.52914	4.44112	7.0563	7.38124	5.18645	6.4312	4.9675	5.22266	7.01942	5.04298	5.04438
ASP.COG.0014	CADAFUAP00008287	CADAFUAG00008287	Afu4g13720	CADAFUBP00006880	CADAFUBG00007011	MAP kinase MpkA	107.768	94.5099	75.7058	93.4241	64.0083	63.8796	233.988	241.144	269.086	198.026	189.101	224.178	124.922	94.7186	94.2449	59.8573	86.9346	68.8543	265.534	224.585	232.073	200.169	171.865	181.442
ASP.COG.0015	CADAFUAP00009344	CADAFUAG00009344	Afu7g05010	CADAFUBP00008805	CADAFUBG00008971	Glyoxalase family protein|Putative uncharacterized protein	8.31672	9.00019	3.57825	2.36431	2.83479	3.65781	6.86604	6.38042	6.7499	11.2265	9.37628	10.97	51.584	34.4812	23.9566	9.20892	7.87443	6.53444	27.5994	23.0524	26.5502	30.4504	23.2814	24.064
ASP.COG.0016	CADAFUAP00007378	CADAFUAG00007378	Afu1g14240	CADAFUBP00001351	CADAFUBG00001384	Golgi membrane protein (Coy1), putative	38.3742	37.2177	31.914	35.0883	31.3263	34.0742	39.206	32.6136	39.8029	33.2687	36.1699	36.0926	47.0202	38.3905	39.6654	28.3477	39.4982	34.0163	38.7026	28.5029	30.2005	27.7677	29.7015	30.3494
ASP.COG.0017	CADAFUAP00000170	CADAFUAG00000170	Afu3g03490	CADAFUBP00004390	CADAFUBG00004465	O-methyltransferase, putative	0.607035	0.551763	0.325054	0.340066	0.815471	0.78917	0.830658	0.458856	0.472308	0.0775074	0.501255	0.397778	0.77623	0.327802	0.405381	0	0.522739	0.626578	1.08264	0.27824	0.553935	0.510815	0.396176	0.282546
ASP.COG.0018	CADAFUAP00004644	CADAFUAG00004644	Afu2g17320	CADAFUBP00003233	CADAFUBG00003293	Putative uncharacterized protein	25.4543	17.099	14.0243	33.269	14.3422	16.9158	203.769	150.843	245.021	157.702	114.41	154.917	21.6086	19.2175	22.2357	14.6454	21.8351	9.98688	122.815	120.071	129.613	145.709	208.691	112.25
ASP.COG.0019	CADAFUAP00008584	CADAFUAG00008584	Afu1g06800	CADAFUBP00000706	CADAFUBG00000721	Fe-containing alcohol dehydrogenase, putative	6.40262	6.99739	7.89669	10.0262	10.7946	8.07227	8.66325	7.28192	7.48355	8.48772	5.73045	7.99398	6.82655	7.78383	12.0947	3.92889	8.47271	4.13753	6.85665	6.12442	5.6228	6.33735	6.28543	6.55843
ASP.COG.0020	CADAFUAP00001398	CADAFUAG00001398	Afu4g04450	CADAFUBP00009577	CADAFUBG00009752	Putative uncharacterized protein	33.2111	34.2415	40.7524	42.1218	41.118	46.7122	41.3982	50.4543	50.6787	40.6529	52.7861	41.7489	25.6108	31.6	38.9699	38.176	35.2392	44.6431	50.3174	47.4259	44.3525	33.8443	43.3644	33.7842
ASP.COG.0021	CADAFUAP00005161	CADAFUAG00005161	Afu3g10670	CADAFUBP00003768	CADAFUBG00003836	Putative uncharacterized protein	3.1179	2.0589	2.39808	5.08637	0.988948	1.9141	19.2071	21.4937	23.6326	8.3343	9.66832	8.82789	3.71837	4.52014	5.70278	3.21263	3.80366	2.78619	5.05489	4.12415	4.4785	3.3039	3.70637	2.72219
ASP.COG.0022	CADAFUAP00002129	CADAFUAG00002129	Afu6g09610	CADAFUBP00007370	CADAFUBG00007506	Nonribosomal peptide syntethase 9|Nonribosomal peptide synthase, putative	0.0219072	0.0607587	0.00830936	0	0	0	6.82889	5.63027	29.7172	8.11549	4.53967	10.7378	0.253987	0.186213	0.0580314	0.0956026	0.106902	0.128137	0.321037	0.0758682	0.514917	0.116071	0.150465	0.0866726
ASP.COG.0023	CADAFUAP00000815	CADAFUAG00000815	Afu8g01010	CADAFUBP00008335	CADAFUBG00008489	Thermophilic desulfurizing enzyme family protein	4.99365	1.7711	1.97045	2.87644	4.59843	3.11508	3.46621	5.7895	3.96542	1.66084	1.29215	1.41313	2.27612	3.1424	3.0403	3.16338	1.17909	3.53326	1.80098	3.26873	1.59021	0.800133	1.05319	0.823192
ASP.COG.0024	CADAFUAP00002393	CADAFUAG00002393	Afu4g00160	CADAFUBP00009776	CADAFUBG00009954	Short-chain dehydrogenase, putative	0.0259906	0	0	0	0	0	0.0403072	0.0834965	0.0381974	0.056415	0	0	0.0564465	0.026486	0.0294788	0	0	0	0.236186	0.0674443	0.146478	0.165093	0.164625	0.0684881
ASP.COG.0025	CADAFUAP00005341	CADAFUAG00005341	Afu3g07360	CADAFUBP00004089	CADAFUBG00004161	Mitochondrial metallochaperone Sco1, putative	207.386	162.53	124.357	123.7	127.127	143.532	100.761	90.7313	78.4025	170.642	133.74	151.776	410.336	262.165	219.453	152.544	184.156	182.432	406.474	375.004	343.843	456.632	397.644	451.161
ASP.COG.0026	CADAFUAP00008919	CADAFUAG00008919	Afu1g06060	CADAFUBP00000632	CADAFUBG00000647	Putative uncharacterized protein	31.5302	33.68	31.1591	28.2962	29.9971	32.4524	54.1643	41.2855	44.4084	37.3758	40.5007	47.8648	37.9006	32.5155	31.0485	22.8895	31.9726	30.3774	45.5969	30.8798	44.3173	39.3251	31.491	34.6009
ASP.COG.0027	CADAFUAP00001093	CADAFUAG00001093	Afu7g01680	CADAFUBP00008579	CADAFUBG00008739	Putative uncharacterized protein	13.5993	12.6994	14.8536	21.1981	14.4299	16.1861	12.093	9.80342	11.2278	9.10182	10.9144	10.2542	9.81777	11.5424	13.5803	7.33221	11.7727	8.81952	9.55701	7.88879	6.98693	9.0846	9.14992	7.19654
ASP.COG.0028	CADAFUAP00003954	CADAFUAG00003954	Afu2g17370	CADAFUBP00003239	CADAFUBG00003299	Putative uncharacterized protein	0.0362181	0.0430497	0.0824245	0	0	0	0.561683	0.465412	0.425827	0.157229	0.363154	0.242076	0.0393659	0.0369428	0.0822344	0	0	0	0.439244	0.517394	0.255385	0.402976	0.80367	0.38211
ASP.COG.0029	CADAFUAP00002318	CADAFUAG00002318	Afu6g13600	CADAFUBP00000112	CADAFUBG00000114	TPR repeat protein	82.2386	94.5042	112.52	84.2578	120.687	125.543	22.8066	31.3794	23.2709	32.7799	33.8174	25.4882	58.6228	78.7563	89.8127	122.048	110.685	114.612	44.2876	56.6269	51.2203	50.0216	40.406	47.3234
ASP.COG.0030	CADAFUAP00001956	CADAFUAG00001956	Afu6g06710	CADAFUBP00007072	CADAFUBG00007204	Geranylgeranyl transferase beta subunit, putative	21.9948	22.3022	19.5333	19.7338	19.9704	18.9062	15.2125	17.7718	21.0936	16.3815	20.1668	15.8826	21.7221	20.7531	18.4829	20.1455	16.9644	15.0007	18.4315	16.9986	16.9588	14.1014	16.5305	15.4829
ASP.COG.0031	CADAFUAP00005522	CADAFUAG00005522	Afu3g06620	CADAFUBP00004160	CADAFUBG00004232	Dihydrofolate reductase	55.1647	55.0941	51.2054	53.9147	47.0132	59.0039	22.2484	21.0804	21.7457	34.2114	30.5108	27.3399	64.784	56.5638	59.048	60.2194	52.2685	55.3137	45.3493	48.5407	50.9422	52.61	45.5274	46.6195
ASP.COG.0032	CADAFUAP00001703	CADAFUAG00001703	Afu6g09150	CADAFUBP00007317	CADAFUBG00007452	Putative uncharacterized protein	50.8613	50.3946	44.9594	54.6041	39.1928	43.9628	63.6949	42.5404	57.2082	41.4844	53.501	62.9584	69.4839	56.3349	55.2615	32.6809	38.2564	35.5896	54.4578	32.9757	48.6804	52.1389	41.7909	55.8101
ASP.COG.0033	CADAFUAP00005664	CADAFUAG00005664	Afu3g09340	CADAFUBP00003898	CADAFUBG00003966	PDCD2_C domain protein, putative	56.378	71.6032	84.7091	61.1077	97.6901	92.7036	26.1494	35.0562	22.9496	44.4872	34.0635	24.7976	39.1818	58.7135	64.3578	90.2571	99.7088	93.6447	70.1053	107.223	76.5502	92.1864	67.7345	80.7584
ASP.COG.0034	CADAFUAP00002968	CADAFUAG00002968	Afu8g03900	CADAFUBP00008145	CADAFUBG00008297	RING finger domain protein, putative	44.8032	47.7817	39.1187	39.4041	43.0764	27.7914	100.119	75.4851	96.6074	63.615	75.9777	78.6715	48.609	41.107	38.1535	36.1124	41.8651	39.1486	72.0405	54.84	61.3538	56.6101	53.8138	60.9045
ASP.COG.0035	CADAFUAP00001220	CADAFUAG00001220	Afu7g02390	CADAFUBP00008648	CADAFUBG00008810	Putative uncharacterized protein	12.8326	8.90672	6.36233	6.11056	7.3265	6.58376	20.4698	13.251	20.0046	15.9665	14.935	18.0732	19.3029	18.6289	17.0398	4.50008	9.72844	7.23782	25.3594	22.171	30.2484	22.6554	17.797	17.9811
ASP.COG.0036	CADAFUAP00009537	CADAFUAG00009537	Afu7g04420	CADAFUBP00008746	CADAFUBG00008911	Mitochondrial ribosomal protein DAP3, putative	230.123	252.472	284.983	281.263	259.87	308.751	86.8793	94.7378	75.7968	132.808	123.963	114.242	244.321	270.799	289.99	292.452	301.389	313.029	208.6	222.125	192.326	220.023	216.237	231.012
ASP.COG.0037	CADAFUAP00001885	CADAFUAG00001885	Afu6g09120	CADAFUBP00007314	CADAFUBG00007449	Putative uncharacterized protein	77.1639	61.7027	53.1223	50.1905	54.1601	37.854	299.478	249.728	303.747	275.593	259.284	330.136	43.1525	40.8994	52.202	40.8229	47.5766	40.844	160.787	129.642	144.682	168.025	164.835	169.237
ASP.COG.0038	CADAFUAP00006618	CADAFUAG00006618	Afu5g13190	CADAFUBP00005949	CADAFUBG00006070	Kinesin family protein	24.2178	22.3535	19.32	25.1176	20.925	19.4669	38.2644	37.0954	31.5596	36.3046	38.9521	36.8297	25.7944	18.3151	19.603	15.3757	20.8242	18.2099	36.56	32.6214	35.5956	33.0222	34.4693	27.5051
ASP.COG.0039	CADAFUAP00008419	CADAFUAG00008419	Afu4g12270	CADAFUBP00006744	CADAFUBG00006872	LIM domain protein	14.0299	11.6581	9.52248	15.96	10.304	7.83485	15.244	16.3067	19.3088	15.9495	20.035	17.3522	11.2326	12.7875	12.7568	7.45402	11.9521	7.72868	16.2693	13.756	12.832	11.1672	13.4172	11.1779
ASP.COG.0040	CADAFUAP00001001	CADAFUAG00001001	Afu8g01260	CADAFUBP00008312	CADAFUBG00008466	Putative uncharacterized protein	2.94091	1.88844	5.50046	3.70218	6.56182	5.6031	9.80325	6.08138	7.50165	10.6392	6.88056	8.47267	3.9145	2.23105	6.5504	1.2343	4.4166	3.63957	10.0048	7.98305	6.94047	13.7568	7.59113	7.18652
ASP.COG.0041	CADAFUAP00004400	CADAFUAG00004400	Afu2g10550	CADAFUBP00002574	CADAFUBG00002628	C2H2 transcription factor (RfeC), putative	132.91	118.292	142.821	145.852	120.291	135.547	190.986	174.345	145.704	236.926	204.567	222.75	105.836	118.365	128.791	114.775	149.73	125.346	262.934	272.709	250.171	277.892	263.21	240.271
ASP.COG.0042	CADAFUAP00002812	CADAFUAG00002812	Afu5g03770	CADAFUBP00005117	CADAFUBG00005208	Lipase, putative	9.84126	7.87039	4.07748	7.41875	4.744	2.86937	30.2022	24.1497	25.5303	22.3759	16.9756	25.1656	26.6427	18.0105	15.0047	10.5385	11.0238	11.8466	31.8851	20.1658	27.5745	23.6495	19.6316	27.2582
ASP.COG.0043	CADAFUAP00005439	CADAFUAG00005439	Afu3g08820	CADAFUBP00003945	CADAFUBG00004015	Glycosyl hydrolase, putative	27.2166	25.7098	17.3103	23.6226	15.5908	17.854	51.5431	48.7619	49.3469	34.2059	43.7412	42.3472	28.6917	21.0066	17.2317	12.0659	11.9929	11.7797	29.72	22.2536	27.9205	23.1674	24.4364	23.3033
ASP.COG.0044	CADAFUAP00007545	CADAFUAG00007545	Afu1g11620	CADAFUBP00001086	CADAFUBG00001111	C6 transcription factor QutA, putative	6.26649	5.86092	7.2563	15.7805	6.65092	5.54863	4.50095	6.7589	8.10271	5.53672	7.10903	4.69856	4.00736	5.78961	8.26862	5.12938	5.73563	5.46472	5.61971	6.6538	5.28453	5.22156	5.987	4.12031
ASP.COG.0045	CADAFUAP00005030	CADAFUAG00005030	Afu3g13920	CADAFUBP00003453	CADAFUBG00003515	APSES transcription factor, putative	20.3287	23.1845	25.6663	30.7243	27.7442	30.1309	13.1256	12.6192	11.6451	9.87402	12.5874	10.6612	19.8068	19.9369	22.5729	26.3315	21.3417	23.2125	16.3707	13.6386	15.9145	14.032	11.1467	13.9564
ASP.COG.0046	CADAFUAP00009683	CADAFUAG00009683	Afu7g05500	CADAFUBP00008855	CADAFUBG00009021	Glutathione S-transferase, putative	8.29394	9.25568	3.13213	5.8637	3.30848	3.20177	172.998	210.482	184.383	58.6466	81.4918	73.8332	4.88138	3.58345	3.53608	2.84499	3.18124	1.90659	50.6229	51.3631	62.314	41.7368	39.3224	27.6074
ASP.COG.0047	CADAFUAP00000937	CADAFUAG00000937	Afu8g01520	CADAFUBP00008285	CADAFUBG00008439	Pectin methylesterase, putative	0.0100569	0.0358618	0.0228874	0.143666	0.114836	0	0.0311934	0.0888486	0.044341	0.0764034	0	0.0504143	0.016055	0.0251112	0.0335384	0	0	0	0.037321	0.0767321	0.0486062	0.0547831	0.124864	0.0194799
ASP.COG.0048	CADAFUAP00002645	CADAFUAG00002645	Afu5g02190	CADAFUBP00004963	CADAFUBG00005052	Sulfite oxidase, putative	9.99248	9.41823	8.80438	10.2454	12.7565	11.4307	6.19227	6.64627	7.87488	5.38872	7.42634	8.71151	6.70097	8.1455	10.0993	2.97936	5.14867	2.9042	6.14714	5.10485	3.44278	3.61722	2.95116	4.20165
ASP.COG.0049	CADAFUAP00005186	CADAFUAG00005186	Afu3g15350	CADAFUBP00003312	CADAFUBG00003374	Short chain dehydrogenase family protein, putative	0.228589	0.181138	0.173407	0.725659	0	0	0.413589	0.367179	0.111983	0.661566	0.305605	0.212202	0.207048	0.0388606	0.129755	0	0	0	0.404291	0.39582	0.483558	0.423895	0.12077	0.30146
ASP.COG.0050	CADAFUAP00005075	CADAFUAG00005075	Afu3g11400	CADAFUBP00003699	CADAFUBG00003764	Aspartic endopeptidase Pep2|Vacuolar protease A	248.906	180.285	122.504	167.413	108.869	74.6282	625.579	679.5	672.413	561.356	637.211	638.676	188.499	136.921	115.772	84.7754	69.7879	61.6925	339.784	272.535	334.72	272.436	292.853	237.564
ASP.COG.0051	CADAFUAP00003980	CADAFUAG00003980	Afu2g13680	CADAFUBP00002872	CADAFUBG00002927	Calcium/calmodulin-dependent protein kinase, putative	162.203	137.559	133.821	155.783	105.582	84.5315	395.668	409.635	439.875	404.67	371.039	339.683	120.662	129.484	154.149	90.912	114.976	94.8089	245.416	334.88	275.41	259.117	381.16	213.543
ASP.COG.0052	CADAFUAP00000974	CADAFUAG00000974	Afu8g01210	CADAFUBP00008316	CADAFUBG00008470	Enoyl-CoA hydratase/isomerase family protein	0.0256558	0.0914855	0.0583872	0.244334	0	0	0.0397881	0.123632	0.188527	0.0556884	0.154349	0.08574	0.0557714	0.0785077	0.145631	0.335885	0	0	0.155574	0	0	0.0815591	0.121992	0
ASP.COG.0053	CADAFUAP00003218	CADAFUAG00003218	Afu8g03940	CADAFUBP00008140	CADAFUBG00008292	Ribosome recycling factor, putative	130.826	152.162	141.462	112.869	156.954	128.939	88.5362	100.288	91.4887	113.177	114.853	92.8591	167.03	179.275	164.127	192.351	195.41	196.708	159.894	194.02	188.247	182.699	185.377	188.362
ASP.COG.0054	CADAFUAP00005519	CADAFUAG00005519	Afu3g12150	CADAFUBP00003625	CADAFUBG00003690	Flavin containing amine oxidase, putative	5.59813	5.86046	6.46747	6.03246	3.90965	8.70218	13.4607	13.557	11.9511	8.91835	10.4024	10.5843	9.47126	8.76603	8.59044	4.93084	7.01734	6.90928	13.1062	12.8284	12.2889	11.7281	13.3772	10.9273
ASP.COG.0055	CADAFUAP00008222	CADAFUAG00008222	Afu4g14660	CADAFUBP00007007	CADAFUBG00007139	Putative uncharacterized protein	3.41244	3.26937	3.54825	3.92223	3.35908	3.9009	2.62326	2.95331	2.48596	2.33066	2.09427	2.19562	2.86171	3.46572	4.75906	3.08107	3.44522	3.8715	3.21093	3.05633	3.04927	2.71201	2.65771	1.82339
ASP.COG.0056	CADAFUAP00007374	CADAFUAG00007374	Afu1g10800	CADAFUBP00001003	CADAFUBG00001027	Thioesterase family protein	82.0387	83.6806	92.6056	77.8801	93.9761	74.7256	74.8332	70.0146	67.488	64.1744	62.8639	61.3445	97.6586	90.8185	99.8905	94.0218	82.8797	93.3642	64.4093	62.1894	54.1148	55.1592	55.2523	56.688
ASP.COG.0057	CADAFUAP00005076	CADAFUAG00005076	Afu3g10400	CADAFUBP00003794	CADAFUBG00003862	Dolichol-phosphate mannosyltransferase, putative	190.356	164.602	138.498	134.262	135.972	116.462	244.427	244.701	240.534	248.149	251.014	232.026	214.86	165.44	139.694	124.091	125.233	115.284	340.086	297.117	315.89	288.427	289.129	286.373
ASP.COG.0058	CADAFUAP00009327	CADAFUAG00009327	Afu7g05240	CADAFUBP00008830	CADAFUBG00008996	PROBABLE O-SIALOGLYCOPROTEIN ENDOPEPTIDASE	14.9676	15.9739	16.7416	15.7708	17.0389	18.2992	300.151	356.876	307.361	102.324	143.929	164.333	25.4065	27.7406	28.1379	23.7051	31.7017	33.3689	51.2293	42.3621	58.6797	46.6992	45.0527	44.7817
ASP.COG.0059	CADAFUAP00000306	CADAFUAG00000306	Afu3g04170	CADAFUBP00004298	CADAFUBG00004370	Pyruvate dehydrogenase E1 beta subunit PdbA, putative	853.949	909.306	979.507	931.916	1015.35	1020.28	359.596	429.849	370.744	482.439	518.569	409.697	1023.33	1000.92	955.189	1074.36	1107.02	1106.18	810.827	912.581	809.971	856.669	921.799	869.819
ASP.COG.0060	CADAFUAP00005769	CADAFUAG00005769	Afu3g13850	CADAFUBP00003459	CADAFUBG00003521	LRP16 family protein	26.9459	19.8005	14.9782	18.6504	16.9835	17.5315	49.4007	58.8916	63.8651	43.2073	46.9279	42.9131	20.0192	18.5594	16.5196	12.0079	13.0643	10.0046	19.5039	20.7004	19.9618	17.1005	20.3525	12.4555
ASP.COG.0061	CADAFUAP00008461	CADAFUAG00008461	Afu4g11930	CADAFUBP00006713	CADAFUBG00006841	Formamidopyrimidine-DNA glycosylase, putative	29.1306	28.7455	28.9598	32.317	34.9276	25.8789	26.0906	26.2557	26.8322	28.2178	34.073	30.0549	40.9352	31.2979	30.7378	33.1631	35.6833	36.901	39.2342	30.4761	37.9813	32.5903	29.1649	34.0048
ASP.COG.0062	CADAFUAP00004496	CADAFUAG00004496	Afu2g15350	CADAFUBP00003039	CADAFUBG00003096	Putative uncharacterized protein	0.624559	0.161384	0.525286	0.775826	0	0	1.05281	1.39578	1.9156	0.648361	0.816832	1.11924	1.06254	0.886339	0.554902	0.711016	0	0	1.35847	0.84637	2.10625	2.54656	1.46335	2.22029
ASP.COG.0063	CADAFUAP00000889	CADAFUAG00000889	Afu8g02700	CADAFUBP00008166	CADAFUBG00008318	Repressor protein	8.88723	10.9514	11.124	12.4278	15.9285	13.923	5.96667	5.61981	6.23303	4.19997	5.36923	5.15059	11.8627	12.5686	11.7	16.9577	20.7757	20.7522	11.0986	9.66874	9.99118	9.09463	8.53332	9.03113
ASP.COG.0064	CADAFUAP00003596	CADAFUAG00003596	Afu2g00410	CADAFUBP00001704	CADAFUBG00001741	Amidase family protein	0.0264591	0.0314499	0.0752691	0.251984	0	0	3.63149	3.33631	3.79139	0.459456	0.822437	2.0485	0.115035	0.0809657	0.0750955	0.519601	0.193671	0	0.0401113	0.085905	0.111943	0.0841126	0.0838745	0.0523407
ASP.COG.0065	CADAFUAP00003650	CADAFUAG00003650	Afu2g03950	CADAFUBP00002051	CADAFUBG00002096	Serine/threonine-protein phosphatase	80.9225	71.5253	73.2353	100.828	65.6	46.797	180.737	185.063	190.431	112.088	145.855	128.819	45.9675	45.0981	48.3294	31.6082	45.6827	37.1773	82.239	96.2602	78.3576	74.6099	82.2082	59.8456
ASP.COG.0066	CADAFUAP00002703	CADAFUAG00002703	Afu5g00620	CADAFUBP00004801	CADAFUBG00004889	Integral membrane protein, putative	0	0	0	0	0	0	0.616461	0.672106	0.584195	0.136234	0.125864	0.116528	0.022808	0	0.0238226	0	0	0	0.349925	0.899307	0.355118	0.200123	0.266076	0.166041
ASP.COG.0067	CADAFUAP00006772	CADAFUAG00006772	Afu5g13250	CADAFUBP00005955	CADAFUBG00006076	DUF614 domain protein	1.71334	1.06526	1.13976	0.753094	3.00984	1.74766	70.0251	57.0322	68.4518	24.2019	32.6145	53.5001	1.7763	2.09715	1.79548	0.345091	1.15763	0.46253	8.27164	4.24478	7.17445	4.48301	3.96898	4.13667
ASP.COG.0068	CADAFUAP00005096	CADAFUAG00005096	Afu3g06660	CADAFUBP00004156	CADAFUBG00004228	NIPSNAP family protein	19.8565	14.3721	11.5876	35.2854	11.6534	10.2969	120.597	119.955	118.034	69.2497	74.2117	93.4218	7.2102	6.8569	7.40502	3.77596	8.4445	2.72514	20.4828	13.8589	16.2386	11.602	12.3076	10.065
ASP.COG.0069	CADAFUAP00005026	CADAFUAG00005026	Afu3g10650	CADAFUBP00003770	CADAFUBG00003838	Glutamate carboxypeptidase Tre2, putative	34.1023	32.3086	26.8523	26.0326	18.9381	23.7577	66.5892	64.0364	65.2102	66.6444	70.2973	71.04	40.6049	32.08	34.194	19.7029	25.9283	20.4797	59.4427	47.2264	50.3167	48.8187	63.528	48.5514
ASP.COG.0070	CADAFUAP00006645	CADAFUAG00006645	Afu5g10510	CADAFUBP00005683	CADAFUBG00005788	ABC transporter, putative	4.73109	5.79697	6.11696	9.38198	6.94377	4.56947	12.194	10.5201	11.3591	11.4704	9.60957	9.13838	5.64462	5.70035	7.84257	9.07591	14.5998	9.71031	17.7646	10.3377	13.6615	13.9574	11.0746	10.4095
ASP.COG.0071	CADAFUAP00008208	CADAFUAG00008208	Afu4g08240	CADAFUBP00006359	CADAFUBG00006484	Zinc-containing alcohol dehydrogenase, putative	130.493	132.945	113.386	69.3789	120.098	96.6021	35.5883	38.945	52.8634	34.0469	36.0664	36.1385	39.6899	25.3111	19.5647	18.1808	14.664	12.3837	26.6088	33.9115	27.964	27.5372	32.5109	22.0669
ASP.COG.0072	CADAFUAP00008092	CADAFUAG00008092	Afu4g08200	CADAFUBP00006355	CADAFUBG00006480	GPI transamidase component PIG-U, putative	31.2083	34.2347	31.4787	31.4446	26.8385	26.3852	29.6527	25.3793	30.3761	30.6513	38.2315	33.4977	34.083	32.4798	35.7051	34.679	29.2199	32.0783	32.2099	27.3025	32.3316	29.6208	32.0796	32.965
ASP.COG.0073	CADAFUAP00007917	CADAFUAG00007917	Afu4g07740	CADAFUBP00006309	CADAFUBG00006434	Small nuclear ribonucleoprotein SmB, putative	299.376	298.039	297.192	309.758	306.857	309.315	165.806	178.951	172.159	204.744	197.837	177.381	264.142	269.191	271.85	263.191	277.628	263.751	180.91	194.263	190.077	180.732	191.377	185.583
ASP.COG.0074	CADAFUAP00003944	CADAFUAG00003944	Afu2g17500	CADAFUBP00003253	CADAFUBG00003314	Cyanide hydratase/nitrilase, putative	1.26565	0.466877	0.198644	0	0	0	2.94422	1.99794	2.27699	1.3736	1.40033	1.82315	9.77187	4.87454	2.57642	0	1.91671	1.14873	9.22954	6.77308	12.2173	11.6541	6.67524	10.101
ASP.COG.0075	CADAFUAP00002825	CADAFUAG00002825	Afu5g02520	CADAFUBP00004996	CADAFUBG00005085	DNA replication licensing factor Mcm5, putative	38.7625	39.775	48.4733	48.2997	55.0358	55.6456	20.0815	22.3402	19.0656	21.5744	26.0153	22.3182	32.2405	32.6529	38.221	45.3636	40.7206	50.7029	30.7901	32.7764	32.6336	34.6462	25.9396	33.9162
ASP.COG.0076	CADAFUAP00004689	CADAFUAG00004689	Afu2g09630	CADAFUBP00002491	CADAFUBG00002543	Putative uncharacterized protein	64.7552	39.6882	25.9016	82.856	14.0325	11.1108	267.792	166.913	222.662	138.587	143.021	184.516	11.384	16.0534	17.6137	1.27979	14.3105	3.43065	54.3656	69.6059	46.1239	47.213	77.1817	25.636
ASP.COG.0077	CADAFUAP00008733	CADAFUAG00008733	Afu1g02810	CADAFUBP00000312	CADAFUBG00000319	mRNA 3'-end-processing protein yth1|mRNA cleavage and polyadenylation specificity factor complex subunit, putative	36.1267	34.1882	31.5675	28.8158	36.6312	37.8667	42.345	34.8998	41.3609	40.2764	33.921	34.7213	45.012	39.1922	35.4678	35.3175	38.9581	31.3444	44.4878	47.2485	45.1388	43.69	40.215	40.6722
ASP.COG.0078	CADAFUAP00009447	CADAFUAG00009447	Afu7g03840	CADAFUBP00008687	CADAFUBG00008851	Putative uncharacterized protein	83.0081	74.1706	76.4163	84.7096	62.7944	55.1463	155.046	125.9	131.27	111.339	108.516	130.392	67.2602	64.1182	71.1745	46.503	54.5778	54.9454	100.516	84.6474	92.3205	104.333	105.867	83.583
ASP.COG.0079	CADAFUAP00005368	CADAFUAG00005368	Afu3g13780	CADAFUBP00003466	CADAFUBG00003528	Putative uncharacterized protein	4.86119	5.37265	5.7256	4.87323	3.89531	9.42418	8.33249	5.47962	5.38958	10.1814	7.0121	9.59545	5.3764	8.3511	8.13291	4.46613	4.99399	10.4755	7.88658	9.52511	4.9312	8.13346	5.6773	8.54781
ASP.COG.0080	CADAFUAP00004032	CADAFUAG00004032	Afu2g08010	CADAFUBP00002345	CADAFUBG00002396	Putative uncharacterized protein	11.8913	10.4661	7.3454	10.9202	8.72885	7.19586	66.5649	56.1881	61.9365	42.2504	48.1756	57.402	12.6632	11.4795	12.0373	11.676	13.2632	9.19097	41.7407	31.4376	34.2984	31.5467	26.9699	30.748
ASP.COG.0081	CADAFUAP00002095	CADAFUAG00002095	Afu6g10430	CADAFUBP00007452	CADAFUBG00007588	Chitin deacetylase, putative	1.0091	0.828706	0.730704	2.62097	0	0.810976	1.39423	0.943071	1.15947	1.23456	0.956625	1.30806	0.498549	0.580148	0.624873	0.480403	0.537183	0.321945	1.25163	1.0484	1.19023	0.64158	0.639764	0.629099
ASP.COG.0082	CADAFUAP00008944	CADAFUAG00008944	Afu1g04380	CADAFUBP00000466	CADAFUBG00000474	F-box domain protein	15.0326	13.7556	18.514	18.0375	23.4999	21.094	10.2458	9.3185	8.32868	9.90545	10.9758	10.4828	11.298	16.3374	15.8132	19.1339	27.0717	19.6266	14.5144	15.6685	13.6286	13.796	13.946	14.2982
ASP.COG.0083	CADAFUAP00001844	CADAFUAG00001844	Afu6g08840	CADAFUBP00007287	CADAFUBG00007420	Probable beta-mannosidase A	1.12688	1.28498	0.761019	0.698006	0.627677	0.202477	6.22317	5.63627	6.79956	3.49995	3.56426	3.85779	2.07124	1.61667	1.42492	0.719658	1.20707	0.482284	2.59719	2.24873	2.49362	1.99502	2.25075	1.57068
ASP.COG.0084	CADAFUAP00008571	CADAFUAG00008571	Afu4g10090	CADAFUBP00006539	CADAFUBG00006667	GABA permease, putative	0.683028	0.500937	0.51263	1.24561	0.663765	0.321178	9.01503	5.88252	5.06183	2.17655	2.30231	3.88533	0.529001	0.533672	0.414401	0.159296	0.356247	0.213507	0.516476	0.568862	0.58342	0.464161	0.385706	0.43325
ASP.COG.0085	CADAFUAP00006504	CADAFUAG00006504	Afu5g14320	CADAFUBP00006059	CADAFUBG00006182	Putative uncharacterized protein	128.347	122.487	48.2538	43.171	32.4405	25.854	176.465	167.204	204.929	121.067	118.261	115.632	76.0178	39.3342	55.2809	15.8623	13.1499	13.1961	105.012	101.925	110.77	91.5102	106.614	92.1518
ASP.COG.0086	CADAFUAP00000677	CADAFUAG00000677	Afu6g04750	CADAFUBP00009091	CADAFUBG00009257	Hsp70 nucleotide exchange factor (Fes1), putative|Hsp70 nucleotide exchange factor fes1	113.524	106.893	127.462	120.087	163.416	144.468	34.6717	42.0621	30.981	48.5274	42.0413	33.1347	108.887	130.591	120.493	171.159	130.801	116.74	153.57	155.57	270.505	247.397	87.9133	211.844
ASP.COG.0087	CADAFUAP00004961	CADAFUAG00004961	Afu3g11480	CADAFUBP00003691	CADAFUBG00003756	Mitochondrial methylglutaconyl-CoA hydratase (Auh), putative	64.584	54.723	39.1625	46.3646	27.6347	37.9383	52.5891	63.1029	65.1803	80.141	63.4879	58.4024	56.0355	49.314	50.158	46.0528	48.6121	34.5661	50.9375	45.0984	44.4489	50.187	48.0378	47.2437
ASP.COG.0088	CADAFUAP00002873	CADAFUAG00002873	Afu5g01450	CADAFUBP00004890	CADAFUBG00004979	NADH-dependent flavin oxidoreductase, putative	24.0688	22.1487	18.7679	18.9851	17.7311	22.7244	20.1766	20.5946	25.4735	31.1548	20.7881	19.472	5.63356	6.03593	6.31299	2.4725	7.67982	3.31393	2.92664	3.81524	5.00125	3.66893	4.0244	2.8227
ASP.COG.0089	CADAFUAP00008940	CADAFUAG00008940	Afu1g04580	CADAFUBP00000487	CADAFUBG00000495	Nitrogen permease regulator Npr2, putative	27.379	26.408	28.2921	21.8787	22.2477	23.7796	14.5218	14.3169	17.6936	14.4548	18.1657	15.0797	26.0332	27.6341	30.6252	21.9784	24.7879	25.1408	19.1531	15.3741	15.9195	14.009	15.1621	14.1425
ASP.COG.0090	CADAFUAP00005516	CADAFUAG00005516	Afu3g09550	CADAFUBP00003881	CADAFUBG00003949	Calcium/calmodulin dependent protein kinase, putative	112.01	104.116	102.509	95.1797	114.803	78.4755	100.173	103.466	99.3277	94.0908	105.491	102.844	90.7185	95.3489	92.399	90.3625	93.7419	88.2103	86.7319	83.4714	84.032	84.1205	80.7522	82.3429
ASP.COG.0091	CADAFUAP00009575	CADAFUAG00009575	Afu7g05310	CADAFUBP00008837	CADAFUBG00009003	Splicing factor u2af large subunit	114.211	119.262	134.601	130.171	134.047	130.029	72.8235	89.9016	76.403	93.8506	93.3662	80.0606	107.358	117.937	120.415	119.728	119.628	116.204	103.573	119.71	104.84	106.111	111.135	108.183
ASP.COG.0092	CADAFUAP00006845	CADAFUAG00006845	Afu1g15470	CADAFUBP00001472	CADAFUBG00001507	C6 transcription factor (UaY), putative	9.9336	12.266	14.4347	12.6244	11.3045	15.39	9.79752	9.16401	10.789	7.70325	9.74158	8.07503	10.6146	11.4503	14.0014	13.1807	14.0017	13.9858	13.0749	8.73841	10.2228	9.96165	8.00527	9.72561
ASP.COG.0093	CADAFUAP00002015	CADAFUAG00002015	Afu6g13510	CADAFUBP00000121	CADAFUBG00000123	Putative uncharacterized protein	63.8486	65.5114	76.7448	99.2473	80.4483	82.7195	38.4694	37.2513	38.2355	40.2228	53.3502	50.0333	68.2414	53.5982	49.8232	52.364	69.2966	74.6913	46.2268	28.9741	54.4401	69.0573	46.2956	66.9748
ASP.COG.0094	CADAFUAP00005890	CADAFUAG00005890	Afu5g09660	CADAFUBP00005603	CADAFUBG00005700	AP-1 adaptor complex subunit mu, putative	66.9403	70.1616	72.4002	61.347	61.8848	53.0444	60.9001	64.122	63.288	59.8275	75.9547	62.9609	74.9126	72.718	72.9012	68.7235	70.9523	76.8951	68.0521	72.4955	72.5442	69.2353	74.2915	67.3686
ASP.COG.0095	CADAFUAP00009549	CADAFUAG00009549	Afu7g05880	CADAFUBP00008893	CADAFUBG00009059	Putative uncharacterized protein	12.6521	13.2023	10.5475	30.1866	10.341	11.7735	57.4183	34.3991	45.4094	17.2292	25.9598	38.3064	25.4769	27.7667	26.4591	20.923	32.3644	20.5652	35.5339	21.4815	26.9708	23.9207	20.7711	28.3827
ASP.COG.0096	CADAFUAP00006799	CADAFUAG00006799	Afu5g06740	CADAFUBP00005317	CADAFUBG00005410	Putative uncharacterized protein	31.7591	33.1175	34.0611	46.8545	32.2285	28.0415	45.2374	40.6781	46.3707	31.8123	43.8267	38.6239	33.2951	35.115	43.6835	36.6123	36.2012	29.3069	55.192	37.7476	42.196	37.598	34.988	40.3466
ASP.COG.0097	CADAFUAP00000320	CADAFUAG00000320	Afu3g01840	CADAFUBP00004567	CADAFUBG00004648	MFS transporter, putative	6.51473	7.0189	8.62214	11.7783	5.56924	14.629	5.48387	6.07164	5.55524	6.27641	5.1699	5.53025	4.22206	5.63233	7.05978	6.15732	13.7701	7.33577	7.68437	5.49711	7.93465	14.0098	4.9696	10.8887
ASP.COG.0098	CADAFUAP00007044	CADAFUAG00007044	Afu1g16375	CADAFUBP00001540	CADAFUBG00001576	Molybdenum cofactor biosynthesis protein (MoaC), putative	18.2411	17.9709	18.6409	22.0491	18.4255	20.9324	10.7172	11.4948	13.5588	11.8782	14.5618	11.6841	14.7174	19.7869	19.9121	10.5628	20.5413	20.3129	12.9757	12.2092	9.99312	11.0958	10.6196	12.3519
ASP.COG.0099	CADAFUAP00003658	CADAFUAG00003658	Afu2g01880	CADAFUBP00001850	CADAFUBG00001891	Low molecular weight phosphotyrosine protein phosphatase, putative	39.2583	40.1966	44.4714	42.1218	47.3751	51.9024	81.7645	80.5697	80.5336	98.2551	64.6384	84.6097	34.3321	41.1219	43.9467	46.3749	48.7046	41.5524	49.5163	63.6158	46.036	49.7088	65.4808	47.747
ASP.COG.0100	CADAFUAP00007236	CADAFUAG00007236	Afu1g12280	CADAFUBP00001154	CADAFUBG00001180	Nucleoporin, putative	103.693	113.09	116.271	100.263	130.872	113.45	45.2471	47.4344	40.3275	58.0212	57.6851	54.2519	106.071	115.535	115.537	139.053	127.069	135.605	85.1771	86.447	81.5281	84.5899	82.0131	91.7237
ASP.COG.0101	CADAFUAP00003972	CADAFUAG00003972	Afu2g11370	CADAFUBP00002652	CADAFUBG00002706	Autophagy protein (Atg22), putative	3.16976	2.68865	4.50432	8.7869	3.73837	5.92004	1.75399	1.2191	1.26851	2.61643	2.05917	1.4091	4.1246	9.97278	14.2083	13.2483	18.9533	11.2286	8.52764	10.6681	5.91829	9.1777	8.67998	8.39969
ASP.COG.0102	CADAFUAP00008869	CADAFUAG00008869	Afu1g02590	CADAFUBP00000292	CADAFUBG00000297	RNA polymerase I specific transcription initiation factor RRN3 superfamily	25.3882	35.5933	33.8964	26.2863	55.8982	54.6708	43.4515	30.4913	26.8073	33.6296	24.2815	31.0954	27.3925	25.5468	22.4834	56.1571	56.8776	47.1284	66.3115	60.5827	55.473	60.2015	43.7059	61.6579
ASP.COG.0103	CADAFUAP00006652	CADAFUAG00006652	Afu5g11720	CADAFUBP00005802	CADAFUBG00005909	26S proteasome regulatory subunit Mts4, putative	130.074	131.906	124.132	119.764	113.103	104.642	103.77	112.91	120.842	104.191	122.277	111.997	145.324	133.839	128.285	114.762	115.299	118.768	129.874	108.21	125.13	115.603	115.876	115.153
ASP.COG.0104	CADAFUAP00006848	CADAFUAG00006848	Afu1g10610	CADAFUBP00000984	CADAFUBG00001008	Putative uncharacterized protein	341.15	236.735	205.285	312.74	157.665	153.583	633.67	513.985	582.947	620.516	596.511	626.591	184.339	206.534	185.424	71.951	244.689	90.8578	393.922	365.243	327.51	514.313	369.381	395.634
ASP.COG.0105	CADAFUAP00003909	CADAFUAG00003909	Afu2g13750	CADAFUBP00002878	CADAFUBG00002933	Vacuolar sorting protein, putative	18.7833	20.9892	21.8934	19.8635	23.281	23.566	57.9872	56.2207	54.6076	38.0241	43.4247	46.3647	18.9512	18.203	18.5971	18.1019	21.6137	22.6173	35.8646	37.785	36.2722	30.34	33.8571	27.3054
ASP.COG.0106	CADAFUAP00009416	CADAFUAG00009416	Afu7g05060	CADAFUBP00008811	CADAFUBG00008977	MgtC/SapB family membrane protein	3.58559	4.73546	3.51334	1.26472	0.758193	2.20122	32.7461	44.5292	26.2993	9.15206	11.2517	5.25171	0.252598	0.169321	0.0376908	0	0	0	6.49258	4.22538	7.86587	1.21373	1.63126	1.3135
ASP.COG.0107	CADAFUAP00001413	CADAFUAG00001413	Afu4g03960	CADAFUBP00009625	CADAFUBG00009801	C6 transcription factor Ctf1A, putative	26.2394	26.5116	23.8615	22.7089	18.3759	18.217	46.2171	38.0497	52.9268	49.8835	47.0115	62.1875	25.9069	23.2112	25.678	16.4439	18.6748	18.2519	67.6406	42.1306	53.2372	69.2985	49.8943	67.7716
ASP.COG.0108	CADAFUAP00000790	CADAFUAG00000790	Afu8g02350	CADAFUBP00008199	CADAFUBG00008353	PKS-like enzyme, putative	0.556055	0.60735	1.14006	1.145	1.14403	0.774994	0.745817	1.09435	0.831939	0.521933	0.793629	0.446437	0.223241	0.383231	0.551652	1.6396	1.68672	0.966935	0.637918	0.741657	0.635826	0.573301	0.531979	0.548335
ASP.COG.0109	CADAFUAP00008305	CADAFUAG00008305	Afu4g08590	CADAFUBP00006393	CADAFUBG00006518	AT DNA binding protein (Thy28), putative	63.2964	66.913	56.9976	47.1149	41.9122	43.2056	94.7594	105.453	102.201	62.6117	69.7672	66.4884	57.9566	54.145	49.9136	70.7753	55.4858	54.9564	74.2725	78.1864	71.8506	58.8495	57.4814	60.1393
ASP.COG.0110	CADAFUAP00000588	CADAFUAG00000588	Afu6g03630	CADAFUBP00009201	CADAFUBG00009370	Very-long-chain acyl-CoA synthetase family protein (CefD1), putative	0.594222	0.321048	0.599324	0.900309	0	0.596941	1.65459	1.49681	1.34966	0.850105	1.21872	1.11328	1.54128	1.3362	1.3952	0.530421	0.790817	0.473954	1.33076	1.0874	0.857056	0.536651	0.749184	0.605547
ASP.COG.0112	CADAFUAP00004029	CADAFUAG00004029	Afu2g09150	CADAFUBP00002446	CADAFUBG00002497	Adenine deaminase	20.3202	17.7724	21.9899	17.4567	15.5483	25.4639	12.2236	11.7773	14.5856	12.1067	11.0276	9.91793	24.1356	22.7835	22.9202	17.484	22.6172	14.2442	10.7182	8.50178	9.3061	9.65629	10.1685	10.7054
ASP.COG.0113	CADAFUAP00005762	CADAFUAG00005762	Afu3g07570	CADAFUBP00004071	CADAFUBG00004143	Putative uncharacterized protein	33.279	19.501	21.2883	30.8053	15.972	19.321	295.065	263.205	277.479	211.455	145.278	232.528	21.6648	22.8875	19.5519	9.53779	11.9449	11.7609	164.426	170.264	138.29	129.184	181.38	96.5377
ASP.COG.0114	CADAFUAP00002372	CADAFUAG00002372	Afu4g01160	CADAFUBP00009876	CADAFUBG00010054	von Willebrand domain protein	0.113685	0.103946	0.0199018	0.0832836	0.199712	0	6.10296	14.047	8.07122	9.07335	10.1715	4.17921	0.0855459	0.10704	0.119135	0	0	0	3.42036	4.31567	5.53743	1.69581	7.65112	0.899558
ASP.COG.0115	CADAFUAP00007579	CADAFUAG00007579	Afu1g09450	CADAFUBP00000871	CADAFUBG00000894	Translation regulator GCD7	102.57	102.366	116.062	101.907	105.514	109.463	74.6909	71.1568	77.3272	71.8056	72.6034	73.8471	96.7807	108.279	112.311	113.96	114.172	114.475	102.373	106.469	98.9098	99.1417	91.3915	96.3932
ASP.COG.0116	CADAFUAP00007078	CADAFUAG00007078	Afu1g17410	CADAFUBP00001646	CADAFUBG00001683	Probable beta-glucosidase M	0.879542	0.841455	0.537027	0.408602	0.979819	0.237054	5.12342	4.135	4.82372	1.97897	2.34458	2.47337	2.14514	1.01749	0.767152	0.280851	0.628091	0.188214	3.51226	2.34021	2.84381	1.58556	1.36006	1.01847
ASP.COG.0117	CADAFUAP00007571	CADAFUAG00007571	Afu1g10420	CADAFUBP00000966	CADAFUBG00000989	Putative uncharacterized protein	3.51433	2.11107	2.53695	2.51916	3.45194	4.17576	10.0213	8.31576	10.5519	6.56188	7.35067	8.67166	4.8466	3.89301	3.43201	4.94724	7.19155	1.98926	7.96279	5.93811	5.8621	4.98533	5.45037	6.03001
ASP.COG.0118	CADAFUAP00003196	CADAFUAG00003196	Afu8g04630	CADAFUBP00008070	CADAFUBG00008216	C4-dicarboxylate transporter/malic acid transport protein, putative	3.70423	3.28117	2.57733	5.16802	3.23291	1.04288	88.6946	69.8467	84.8497	75.8971	77.5485	84.4734	2.308	3.97088	4.2053	1.85333	5.52635	1.65603	76.5068	40.1702	72.1371	16.9134	16.155	13.9707
ASP.COG.0119	CADAFUAP00007637	CADAFUAG00007637	Afu1g12730	CADAFUBP00001199	CADAFUBG00001225	60S ribosomal protein L3	265.518	285.249	309.356	251.67	319.224	318.014	119.654	122.611	99.0576	174.857	161.319	153.653	308.381	309.947	302.6	326.533	317.312	341.869	278.455	280.872	272.407	298.166	284.362	308.201
ASP.COG.0120	CADAFUAP00002572	CADAFUAG00002572	Afu5g00660	CADAFUBP00004805	CADAFUBG00004893	Putative uncharacterized protein	0.0387332	0.115098	0	0.368877	0	0	0.120138	0.0622165	0.256162	0.042037	0.0388373	0.323609	0.0631495	0.0790165	0.0659589	0	0	0	0.352311	0.150907	0.163872	0.246263	0.0920872	0.178782
ASP.COG.0121	CADAFUAP00008095	CADAFUAG00008095	Afu4g05830	CADAFUBP00006115	CADAFUBG00006238	Methylthioribose-1-phosphate isomerase	140.058	150.528	160.465	161.143	211.771	178.122	117.569	140.861	128.846	112.021	138.115	115.058	172.364	159.465	144.551	174.16	155.862	196.868	141.341	159.619	163.194	142.845	151.259	145.21
ASP.COG.0122	CADAFUAP00008293	CADAFUAG00008293	Afu4g14620	CADAFUBP00007003	CADAFUBG00007135	RING finger protein	100.638	84.3406	25.6823	5.0056	12.0033	14.3494	237.537	234.657	255.821	175.292	187.494	188.568	97.5219	42.2905	22.0428	0.809549	1.35785	3.25515	173.89	169.283	219.669	139.076	119.717	126.807
ASP.COG.0123	CADAFUAP00007687	CADAFUAG00007687	Afu1g13040	CADAFUBP00001231	CADAFUBG00001257	Possible dual specificity protein phosphatase 3	12.7253	11.5547	10.0941	18.084	17.4754	11.2745	11.9112	12.0184	12.5373	13.1032	15.4591	13.7021	14.663	13.3557	12.7413	10.3892	17.4257	11.9355	26.2085	18.9553	24.381	27.8848	18.103	29.4897
ASP.COG.0124	CADAFUAP00008576	CADAFUAG00008576	Afu1g06190	CADAFUBP00000645	CADAFUBG00000660	Histone H4 arginine methyltransferase RmtA	202.028	239.014	334.52	317.381	347.263	295.699	101.934	122.686	90.5368	159.462	154.444	112.104	131.663	217.688	253.585	323.733	334.057	299.592	216.084	304.931	236.758	280.936	245.143	262.67
ASP.COG.0125	CADAFUAP00001493	CADAFUAG00001493	Afu6g00680	CADAFUBP00009407	CADAFUBG00009581	Putative uncharacterized protein	3.18873	1.60602	0.799486	4.37505	4.31994	0	842.236	766.782	993.431	133.384	166.531	223.215	0.293719	0.220511	0.21475	1.06136	0	1.42255	196.106	175.683	197.409	82.6413	116.201	51.247
ASP.COG.0126	CADAFUAP00004452	CADAFUAG00004452	Afu2g08890	CADAFUBP00002423	CADAFUBG00002474	Dihydrofolate reductase, putative	50.6685	43.1058	30.8972	32.8927	22.6559	31.6697	20.6846	19.4174	20.8439	26.3188	25.0524	28.2013	67.253	54.1935	52.7254	36.0777	34.9629	31.5922	42.7786	36.5993	37.6712	39.5384	39.7759	40.8968
ASP.COG.0127	CADAFUAP00002654	CADAFUAG00002654	Afu5g01570	CADAFUBP00004902	CADAFUBG00004991	Putative uncharacterized protein	26.3202	23.668	31.9212	36.9313	30.1483	24.9211	25.8048	33.5306	28.8599	35.0425	32.0994	24.5407	15.5445	17.8699	18.0782	21.2439	22.1442	20.7518	19.6794	22.1449	19.6647	22.6445	19.7906	18.6067
ASP.COG.0128	CADAFUAP00005042	CADAFUAG00005042	Afu3g10240	CADAFUBP00003811	CADAFUBG00003879	Ccr4-Not transcription complex subunit (NOT1), putative	54.4804	57.4211	62.0148	62.3837	59.2552	48.8834	51.7472	60.2496	57.5177	52.3917	57.593	48.7405	52.9206	53.7093	56.8945	43.8857	53.2044	47.4228	41.0991	38.211	42.1974	40.2898	45.9913	34.7232
ASP.COG.0129	CADAFUAP00008650	CADAFUAG00008650	Afu1g03870	CADAFUBP00000420	CADAFUBG00000428	Cut9 interacting protein Scn1, putative	5.57356	6.55311	5.47207	6.51523	3.67609	3.55753	8.23802	9.17895	10.6161	7.2937	7.90869	8.85371	7.2827	5.64404	4.52289	3.1611	6.4803	3.88379	8.17482	7.10763	7.2643	7.16402	5.89996	7.35031
ASP.COG.0130	CADAFUAP00003891	CADAFUAG00003891	Afu2g04650	CADAFUBP00002118	CADAFUBG00002163	PAB-dependent poly(A)-specific ribonuclease subunit (Pan2), putative|PAB-dependent poly(A)-specific ribonuclease subunit pan2	28.9875	32.7761	29.3439	35.7806	32.0883	25.9903	26.2435	22.4347	26.9348	19.559	25.8036	23.8698	32.6192	31.3124	29.623	26.3932	28.283	28.9434	22.3657	14.132	19.5247	18.9836	16.4244	18.2682
ASP.COG.0131	CADAFUAP00005624	CADAFUAG00005624	Afu3g12255	CADAFUBP00003614	CADAFUBG00003679	Putative uncharacterized protein	3.01152	2.0135	2.463	4.18254	2.86561	1.38659	10.7516	11.136	9.91222	5.44732	8.36684	10.5186	3.34145	3.71173	3.27643	6.1604	4.13311	7.70641	8.56008	7.2924	5.04336	4.18841	4.92237	4.38524
ASP.COG.0132	CADAFUAP00007311	CADAFUAG00007311	Afu1g12420	CADAFUBP00001169	CADAFUBG00001195	Putative uncharacterized protein	0.242153	0.383771	0.183696	0.384358	0	0	0.18777	0.194483	0.296569	0.35041	0.242804	0.314711	0.263199	0.370497	0.183272	0	0	0.708187	0.428279	0.31448	0.227666	0.0641496	0.255872	0.212898
ASP.COG.0133	CADAFUAP00002567	CADAFUAG00002567	Afu5g01520	CADAFUBP00004897	CADAFUBG00004986	MFS transporter, putative	1.7744	0.746582	0.947	1.79454	1.43442	1.38816	1.68031	2.19439	1.73082	1.43153	1.79491	1.6093	1.97982	2.25838	2.54922	1.02789	3.67801	2.20431	2.71374	2.18203	1.92661	2.7455	2.46396	2.09155
ASP.COG.0134	CADAFUAP00000462	CADAFUAG00000462	Afu6g03470	CADAFUBP00009216	CADAFUBG00009385	ABC multidrug transporter, putative	6.76647	4.39285	0.417444	0.323497	0	0	79.0083	69.6218	81.802	92.282	88.5139	106.436	10.9099	2.8017	1.4552	0	0.0992848	0.119007	45.1869	27.5859	33.495	39.5626	35.3443	40.0427
ASP.COG.0135	CADAFUAP00006737	CADAFUAG00006737	Afu5g09240	CADAFUBP00005560	CADAFUBG00005657	Superoxide dismutase	863.828	760.708	546.734	526.989	386.32	302.494	231.499	247.615	245.861	313.419	266.31	244.853	477.959	399.18	387.431	385.791	336.182	301.738	298.225	325.863	263.077	254.926	277.849	256.526
ASP.COG.0136	CADAFUAP00006702	CADAFUAG00006702	Afu5g08990	CADAFUBP00005535	CADAFUBG00005632	Transcription factor RfeG, putative	77.6071	72.3829	65.5971	81.2767	69.158	67.5359	144.478	88.5746	95.2426	124.712	143.596	186.123	74.3282	69.079	65.227	82.8968	85.8432	74.8769	275.24	189.168	220.873	171.402	152.154	204.694
ASP.COG.0137	CADAFUAP00007023	CADAFUAG00007023	Afu1g13830	CADAFUBP00001310	CADAFUBG00001336	Threonine-rich protein	0.530739	0.401449	0.0549021	0.4595	0	0	57.1673	62.0012	62.6133	38.1213	32.0267	57.7255	0.157328	0.246072	0.273878	0	0	0	3.51091	2.88237	3.60632	2.99095	3.97664	2.29068
ASP.COG.0138	CADAFUAP00008903	CADAFUAG00008903	Afu1g03670	CADAFUBP00000401	CADAFUBG00000409	Putative uncharacterized protein	0.601897	0.71543	0.684894	1.91073	1.5273	0	0.518581	0.537121	0	0.580655	0.134115	0.446999	2.68953	4.50224	6.60538	0	1.95808	1.17352	1.72353	1.4765	1.41472	2.44491	1.166	1.85213
ASP.COG.0139	CADAFUAP00002385	CADAFUAG00002385	Afu4g01430	CADAFUBP00009900	CADAFUBG00010078	Putative uncharacterized protein	0	0	0	0	0	0	0.249277	1.03276	0.118115	0	0.161169	0.179057	0	0	0	0	0	0	0.121836	0.208747	0.113341	0	0	0.105989
ASP.COG.0140	CADAFUAP00003552	CADAFUAG00003552	Afu2g03610	CADAFUBP00002018	CADAFUBG00002063	Inosine-5'-monophosphate dehydrogenase	560.383	727.327	946.33	695.676	968.048	969.879	242.898	306.435	224.302	375.23	358.195	270.157	433.991	617.107	645.59	912.19	932.642	1039.43	593.082	776.259	687.25	721.123	569.883	690.198
ASP.COG.0141	CADAFUAP00001316	CADAFUAG00001316	Afu4g03810	CADAFUBP00009641	CADAFUBG00009817	Putative uncharacterized protein	20.8319	20.3967	23.3222	20.1136	21.3756	25.9903	35.1357	28.8359	28.3585	38.4975	27.5297	36.4937	20.66	21.9097	26.4017	16.3387	17.5671	16.8453	19.6469	18.514	16.4493	15.8312	18.8676	13.9579
ASP.COG.0142	CADAFUAP00009170	CADAFUAG00009170	Afu1g02980	CADAFUBP00000329	CADAFUBG00000336	6-phosphogluconolactonase, putative	305.544	260.575	199.746	276.574	179.572	159.878	234.729	271.301	281.149	262.159	272.761	270.722	205.155	177.235	169.093	171.115	151.946	112.221	247.041	256.881	266.681	288.794	230.924	264.406
ASP.COG.0143	CADAFUAP00008227	CADAFUAG00008227	Afu4g11150	CADAFUBP00006638	CADAFUBG00006766	Disintegrin-like metalloprotease, putative|Disintegrin and metalloproteinase domain-containing protein B	53.1023	36.6792	47.4311	61.8996	40.704	37.8156	198.779	201.572	180.586	188.744	177.833	172.672	28.0387	35.2938	42.9646	18.0453	35.3117	19.5993	116.114	117.68	93.1873	97.0593	149.612	80.4197
ASP.COG.0144	CADAFUAP00004144	CADAFUAG00004144	Afu2g10780	CADAFUBP00002596	CADAFUBG00002650	Putative uncharacterized protein	7.87059	9.28151	14.5269	11.2139	16.9835	13.6965	2.7872	2.38911	2.09483	3.76652	5.84113	3.72797	6.26443	10.4302	9.84986	13.7929	13.6086	13.0495	11.5558	9.57753	8.65246	8.47145	10.412	10.6248
ASP.COG.0145	CADAFUAP00000328	CADAFUAG00000328	Afu3g03570	CADAFUBP00004380	CADAFUBG00004455	67 kDa myosin-cross-reactive antigen family protein	16.85	28.1909	7.14717	1.91417	1.91256	2.9614	48.5487	24.4561	28.924	31.8845	35.4028	50.7885	12.5616	5.15957	3.6319	0	0.245201	0	38.9002	19.142	36.1641	39.2956	24.3708	37.1757
ASP.COG.0146	CADAFUAP00001935	CADAFUAG00001935	Afu6g13090	CADAFUBP00000162	CADAFUBG00000167	Putative uncharacterized protein	2.42219	2.6612	3.15845	3.49134	4.48509	3.76171	4.26405	3.17567	3.40587	2.95562	2.41557	3.48586	7.15477	7.08813	5.57137	9.42321	11.4949	7.34839	5.51529	5.11567	4.55859	5.57472	3.81659	5.66082
ASP.COG.0147	CADAFUAP00000932	CADAFUAG00000932	Afu8g01510	CADAFUBP00008286	CADAFUBG00008440	Putative uncharacterized protein	0.0324656	0	0	0	0	0	5.84046	7.87448	6.67988	6.55366	6.44546	8.6798	0	0	0.0368571	0	0	0	2.16554	1.47569	2.10611	0.928862	1.49226	1.19882
ASP.COG.0148	CADAFUAP00007489	CADAFUAG00007489	Afu1g16553	CADAFUBP00001558	CADAFUBG00001594	Putative uncharacterized protein	30.7742	26.704	28.0497	33.4311	28.5038	34.4806	18.5701	21.3015	24.0183	23.4514	30.5832	22.0724	42.606	37.676	38.4351	38.2979	37.1145	34.2208	32.6984	30.6456	32.5086	36.1438	39.2562	33.7433
ASP.COG.0149	CADAFUAP00001090	CADAFUAG00001090	Afu7g01350	CADAFUBP00008547	CADAFUBG00008707	Putative uncharacterized protein	66.0591	70.2881	71.9639	78.0683	72.8818	70.5312	51.7249	45.6	57.9381	47.2676	54.5872	51.7464	70.7577	70.7851	76.6997	60.0774	74.8119	62.9539	62.6728	55.5318	57.6262	53.1796	50.9131	49.9544
ASP.COG.0150	CADAFUAP00005123	CADAFUAG00005123	Afu3g13900	CADAFUBP00003455	CADAFUBG00003517	Glutamate-cysteine ligase Gcs1, putative	71.5241	73.3002	77.3343	83.3846	63.7693	58.8362	75.0492	91.9104	131.965	84.1868	91.2086	83.7884	44.4967	64.3142	69.9158	77.6064	74.4809	64.3618	52.8959	65.797	55.3982	72.9323	63.2179	60.1993
ASP.COG.0151	CADAFUAP00005209	CADAFUAG00005209	Afu3g06400	CADAFUBP00004183	CADAFUBG00004255	Putative uncharacterized protein	17.4781	24.6448	34.7557	26.1104	48.9157	50.1783	8.63664	10.5281	8.87712	8.64762	9.1921	7.63538	15.1792	23.4209	25.2893	31.407	21.3223	38.3367	14.9367	18.4704	17.3992	16.9547	14.8698	19.6602
ASP.COG.0152	CADAFUAP00004667	CADAFUAG00004667	Afu2g15870	CADAFUBP00003090	CADAFUBG00003148	Importin beta-5 subunit, putative	80.4141	75.7791	77.9641	86.2926	72.4444	72.1978	52.1555	62.2364	62.3885	56.0176	65.7179	56.454	73.5182	77.0163	83.7181	63.8149	71.2314	72.8605	63.3116	55.7554	59.4547	57.3085	56.4241	53.5799
ASP.COG.0153	CADAFUAP00004919	CADAFUAG00004919	Afu3g08450	CADAFUBP00003980	CADAFUBG00004051	Putative uncharacterized protein	32.5327	21.2056	17.6248	18.323	13.7584	10.3081	131.859	89.0923	111.961	82.8906	90.9232	130.782	36.5009	33.9369	39.8456	11.4493	13.6561	9.54843	119.938	77.1295	113.603	120.194	100.725	101.851
ASP.COG.0154	CADAFUAP00003407	CADAFUAG00003407	Afu2g03830	CADAFUBP00002039	CADAFUBG00002084	Allergen Asp f 4|Allergen Asp F4	689.139	768.67	626.678	685.494	540.923	416.619	1255.67	1148.47	1134.66	1021.82	1134.27	1092.26	504.289	348.456	370.546	351.919	449.127	391.89	1027.35	985.574	920.404	760.518	775.243	760.802
ASP.COG.0155	CADAFUAP00005525	CADAFUAG00005525	Afu3g12100	CADAFUBP00003630	CADAFUBG00003695	Trehalose synthase (Ccg-9), putative	127.17	98.0758	36.7482	25.2944	15.8348	14.8047	146.681	101.201	106.895	134.178	133.18	183.689	115.588	56.6042	35.7695	4.00032	6.19356	4.33059	71.0144	48.519	62.8971	66.0894	71.1551	62.4437
ASP.COG.0156	CADAFUAP00005430	CADAFUAG00005430	Afu3g10580	CADAFUBP00003777	CADAFUBG00003845	Putative uncharacterized protein	44.0757	50.1669	54.9864	53.6779	63.4442	55.4943	34.3428	36.3859	33.5267	37.9203	42.48	35.5895	57.9814	55.8565	50.6443	45.1137	56.7026	61.404	47.2987	41.56	47.3534	43.4782	40.222	40.2304
ASP.COG.0157	CADAFUAP00005125	CADAFUAG00005125	Afu3g09990	CADAFUBP00003837	CADAFUBG00003905	Putative uncharacterized protein	74.389	52.6991	58.9025	111.573	73.6729	78.3326	311.042	283.196	307.737	220.251	276.309	302.389	9.01971	10.9757	11.6859	7.50219	14.2922	12.6622	22.3613	23.456	19.9041	22.0287	20.8563	15.4781
ASP.COG.0158	CADAFUAP00004881	CADAFUAG00004881	Afu2g09080	CADAFUBP00002439	CADAFUBG00002490	Arginine N-methyltransferase 2	82.3951	93.595	107.719	91.655	105.398	125.685	26.73	36.3988	24.7201	41.8273	40.3543	31.0177	76.8849	96.5377	102.803	122.561	107.588	110.153	63.4325	72.6056	64.8395	74.1223	63.2347	74.9408
ASP.COG.0160	CADAFUAP00002298	CADAFUAG00002298	Afu6g09170	CADAFUBP00007320	CADAFUBG00007455	3-methyl-2-oxobutanoate hydroxymethyltransferase PanB	24.0481	22.996	29.3247	35.3965	46.656	45.1512	34.7753	26.7668	25.3946	25.2712	37.8597	30.4906	25.6299	33.7686	40.8817	204.949	150.62	162.399	41.2325	29.249	30.6512	32.1207	31.9908	31.9414
ASP.COG.0161	CADAFUAP00005062	CADAFUAG00005062	Afu3g11200	CADAFUBP00003717	CADAFUBG00003782	Vacuolar assembly protein, putative	21.5223	22.8767	20.4779	30.0205	22.3413	16.8161	26.74	22.7962	28.765	20.9986	26.7027	26.3819	22.7043	21.8192	21.1711	15.3757	17.988	15.3669	19.8625	16.0193	17.6254	14.06	16.6994	14.8706
ASP.COG.0162	CADAFUAP00003829	CADAFUAG00003829	Afu2g01190	CADAFUBP00001782	CADAFUBG00001821	Cu-dependent DNA-binding protein, putative	35.7817	32.9859	36.1469	43.9617	40.5459	38.0309	210.868	111.397	159.086	298.042	195.768	229.119	36.8135	54.7466	98.9499	35.7597	60.3792	31.6333	132.173	87.6174	120.299	123.735	175.552	109.578
ASP.COG.0163	CADAFUAP00008860	CADAFUAG00008860	Afu1g02255	CADAFUBP00000259	CADAFUBG00000264	Putative uncharacterized protein	0	0	0.0500527	0	0	0	0.272868	0.635903	0.387879	0.190957	0.264633	0.147002	0.0478104	0.0897349	0	0	0	0	0.333417	0.399878	0.248135	0.279668	0.488033	0.0580096
ASP.COG.0164	CADAFUAP00003363	CADAFUAG00003363	Afu2g03460	CADAFUBP00002006	CADAFUBG00002047	C6 transcription factor (Leu3), putative	51.8568	51.9002	56.3173	43.0384	53.1601	52.0484	39.7524	36.2077	35.3598	35.3687	36.1776	44.4168	62.1554	61.6592	66.5	50.4745	48.5864	49.6218	48.3011	33.8558	41.0477	36.7106	34.3296	40.8432
ASP.COG.0165	CADAFUAP00003693	CADAFUAG00003693	Afu2g03130	CADAFUBP00001972	CADAFUBG00002013	Putative uncharacterized protein	2.92373	1.90469	2.04732	1.6064	1.28404	0.621312	1.83113	1.80628	1.94187	2.07473	2.59333	2.12955	1.65004	1.83522	1.62769	0.736102	1.64621	1.47991	3.36684	2.92077	3.05278	3.26199	3.78746	2.7806
ASP.COG.0166	CADAFUAP00005712	CADAFUAG00005712	Afu3g08170	CADAFUBP00004009	CADAFUBG00004081	F-box and JmjC domain protein, putative	39.2336	48.4664	54.5184	45.8599	60.128	51.298	21.383	26.2932	20.2384	24.5141	31.4018	24.1971	32.0062	40.6724	40.2538	56.6936	48.9404	63.5252	30.1455	31.471	35.2743	29.1569	26.7957	33.3059
ASP.COG.0167	CADAFUAP00002984	CADAFUAG00002984	Afu8g04500	CADAFUBP00008082	CADAFUBG00008229	Mannosyltransferase PMTI	85.3707	81.883	73.3715	77.0828	64.5402	49.717	105.03	84.5075	83.7162	83.8927	101.696	97.909	103.837	93.317	95.4556	60.3824	84.2334	68.633	118.692	84.0917	96.8009	101.071	102.146	97.2599
ASP.COG.0168	CADAFUAP00004571	CADAFUAG00004571	Afu2g13450	CADAFUBP00002849	CADAFUBG00002904	Dynactin, putative	22.8388	25.7606	24.4233	26.3858	24.1698	21.3045	16.8001	18.1587	18.2688	17.6464	22.6839	17.4669	35.3234	34.4281	34.025	25.5054	28.5199	29.4537	27.3469	17.763	24.2232	19.7046	19.2215	21.665
ASP.COG.0169	CADAFUAP00007020	CADAFUAG00007020	Afu1g17180	CADAFUBP00001625	CADAFUBG00001662	Pyridine nucleotide-disulphide oxidoreductase AMID-like, putative|Pyridine nucleotide-disulphide oxidoreductase, putative	1.64949	2.16581	7.20222	6.94117	11.8266	29.2487	1.42777	2.40308	1.26848	6.95259	2.65397	4.6792	3.3147	3.77584	2.41698	15.8196	13.1968	10.7699	1.39567	1.32017	1.86639	4.90832	4.40803	4.47711
ASP.COG.0170	CADAFUAP00008272	CADAFUAG00008272	Afu4g08610	CADAFUBP00006395	CADAFUBG00006520	Calcium homeostasis protein Regucalcin, putative	44.4684	41.5275	29.0061	24.7062	25.7586	15.5799	59.5611	52.5412	47.8652	33.6636	34.9465	45.8301	35.3075	29.9128	23.8492	23.9959	14.8608	17.8128	34.8392	29.9921	32.4497	32.0466	31.3301	36.7781
ASP.COG.0171	CADAFUAP00003995	CADAFUAG00003995	Afu2g14320	CADAFUBP00002933	CADAFUBG00002989	HHE domain protein	2.42695	2.88474	2.66119	0.840479	0	4.87612	4.51657	5.24508	6.80936	3.4481	2.74319	3.73584	0.57554	0.585122	0.951811	0	1.29196	0	4.01366	3.03723	2.42697	1.40276	1.46873	1.28025
ASP.COG.0172	CADAFUAP00005417	CADAFUAG00005417	Afu3g10390	CADAFUBP00003795	CADAFUBG00003863	Putative uncharacterized protein	81.9702	70.3872	54.5156	65.2923	59.2594	44.6712	83.7035	87.5735	96.0619	85.8494	86.7096	88.6048	46.9966	39.2838	36.4977	26.8198	31.989	29.2368	42.857	37.2108	44.0674	35.4271	38.5738	34.8329
ASP.COG.0173	CADAFUAP00005100	CADAFUAG00005100	Afu3g09590	CADAFUBP00003877	CADAFUBG00003945	T-complex protein 1, zeta subunit, putative	231.472	247.341	263.277	259.074	255.274	252.082	104.896	133.907	111.957	142.668	158.857	123.98	223.371	250.269	244.412	282.23	265.494	269.196	182.272	208.64	201.412	200.448	207.518	210.083
ASP.COG.0174	CADAFUAP00003678	CADAFUAG00003678	Afu2g06080	CADAFUBP00002259	CADAFUBG00002310	GTPase activating protein (Gyp1), putative	29.8488	29.8679	31.8781	36.4842	27.7807	20.4645	28.4107	27.3266	33.5678	20.966	30.6572	29.1248	30.4499	30.5387	30.6503	25.4338	29.5031	22.62	28.4326	21.2212	27.423	22.5388	21.957	22.0285
ASP.COG.0175	CADAFUAP00004973	CADAFUAG00004973	Afu3g09260	CADAFUBP00003905	CADAFUBG00003973	Putative uncharacterized protein	7.86413	4.9094	2.21833	1.25873	3.773	1.46052	25.4168	27.8647	35.8383	20.369	22.3968	30.6247	1.36475	1.04482	0.52517	1.29777	0.483719	0	7.86437	5.4498	6.71022	4.62181	5.49905	4.96766
ASP.COG.0176	CADAFUAP00007348	CADAFUAG00007348	Afu1g16890	CADAFUBP00001596	CADAFUBG00001633	Transesterase (LovD), putative	0.150629	0.153464	0.342799	0.204932	0	0	0.634061	1.31346	0.980372	0.700617	0.560984	1.03075	1.80093	2.1949	1.73447	1.69031	1.26006	2.64313	3.26213	2.65484	2.3367	2.49683	2.79672	2.35539
ASP.COG.0177	CADAFUAP00004014	CADAFUAG00004014	Afu2g16580	CADAFUBP00003162	CADAFUBG00003221	Alpha/beta superfamily hydrolase, putative	0.228402	0.380078	0.155938	0.435039	0	0	1.80649	1.5042	1.57767	0.545345	0.503836	0.712416	0.248254	0.25627	0.285228	0	0.334364	0.400784	1.35038	0.80088	0.740848	0.43565	0.325812	0.331334
ASP.COG.0178	CADAFUAP00008978	CADAFUAG00008978	Afu1g05060	CADAFUBP00000533	CADAFUBG00000544	Uroporphyrinogen decarboxylase	231.444	198.813	173.56	163.143	149.941	155.031	128.953	142.186	124.121	211.263	189.779	195.476	288.752	222.07	208.462	162.394	158.733	186.136	251.978	257.689	262.336	275.04	272.228	257.108
ASP.COG.0179	CADAFUAP00004312	CADAFUAG00004312	Afu2g16730	CADAFUBP00003176	CADAFUBG00003235	Peroxisome biosynthesis protein (PAS10/Peroxin-12), putative	26.1449	25.4282	25.2197	29.1801	14.6651	16.2195	15.7633	13.4977	16.9876	18.3591	21.1561	17.3522	23.4717	23.5241	25.6406	18.0151	26.322	20.9265	17.8844	15.4401	13.9723	15.5729	16.0523	14.929
ASP.COG.0180	CADAFUAP00003418	CADAFUAG00003418	Afu2g03340	CADAFUBP00001994	CADAFUBG00002035	DUF652 domain protein	81.5294	87.0987	104.996	78.2546	102.356	116.35	48.8765	59.823	41.6132	63.0041	49.149	45.1335	77.2873	88.3856	95.1019	120.15	123.936	93.627	94.7464	120.571	99.0759	104.656	87.8963	100.624
ASP.COG.0181	CADAFUAP00002260	CADAFUAG00002260	Afu6g10500	CADAFUBP00007459	CADAFUBG00007595	Putative uncharacterized protein	35.3392	40.5719	50.3327	35.7635	65.9	51.107	21.3336	21.3661	17.167	23.4239	28.2205	25.2759	29.4954	38.7478	46.1553	54.5978	61.6295	48.2074	29.4533	36.5512	34.3958	40.9659	37.6233	41.939
ASP.COG.0182	CADAFUAP00000361	CADAFUAG00000361	Afu3g04210	CADAFUBP00004295	CADAFUBG00004367	Fatty acid synthase alpha subunit FasA|Fatty acid synthase alpha subunit FasA, putative	305.552	305.615	326.237	305.565	309.636	294.364	461.584	505.149	360.681	268.703	320.237	212.001	472.732	384.501	352.225	322.352	363.167	329.179	313.731	272.795	332.885	295.239	349.785	260.17
ASP.COG.0183	CADAFUAP00004920	CADAFUAG00004920	Afu3g09040	CADAFUBP00003926	CADAFUBG00003996	Putative uncharacterized protein	34.255	41.3722	55.5939	42.4461	74.6422	70.3586	12.3758	14.4547	9.41989	16.4002	15.3221	12.2942	44.0605	67.0666	72.9583	102.808	82.0246	104.277	39.8964	54.6847	44.6571	46.8237	46.893	49.0934
ASP.COG.0184	CADAFUAP00007215	CADAFUAG00007215	Afu1g13350	CADAFUBP00001263	CADAFUBG00001289	MFS transporter, putative	1.67738	1.46305	1.13971	2.2985	2.75587	0	14.8782	14.0532	14.4009	12.5729	14.0117	14.9216	0.95749	0.81239	0.849388	0.631945	1.76659	0.211751	5.56135	3.5575	4.646	3.08815	3.32805	3.61256
ASP.COG.0185	CADAFUAP00008841	CADAFUAG00008841	Afu1g05780	CADAFUBP00000605	CADAFUBG00000620	Putative uncharacterized protein	3.7899	2.50737	1.87146	4.76702	4.08258	0.790181	10.9787	11.4287	10.9821	15.599	15.1286	12.9444	4.05688	3.95083	5.43661	2.30497	6.18574	1.23575	13.612	10.4263	13.4077	13.4885	19.9801	13.1417
ASP.COG.0186	CADAFUAP00003031	CADAFUAG00003031	Afu8g04380	CADAFUBP00008094	CADAFUBG00008245	Putative uncharacterized protein	63.7351	53.3517	35.1152	266.561	356.096	358.558	233.548	155.445	144.976	374.909	470.838	729.041	235.259	97.9828	90.5668	438.927	309.621	384.699	235.364	123.272	167.394	490.125	386.686	636.046
ASP.COG.0187	CADAFUAP00008602	CADAFUAG00008602	Afu1g01820	CADAFUBP00000217	CADAFUBG00000222	Putative uncharacterized protein	0.0209212	0.0248674	0	0.199243	0	0	0.097336	0.168026	0.0307471	0	0.0419548	0	0.0227395	0	0.0237511	0	0	0	0.0951476	0.02717	0.0590088	0	0.0331597	0
ASP.COG.0188	CADAFUAP00006193	CADAFUAG00006193	Afu5g12100	CADAFUBP00005841	CADAFUBG00005949	AdoMet-dependent rRNA methyltransferase spb1|rRNA methyltransferase Spb1, putative	73.4733	96.0356	120.629	90.8411	146.629	132.056	47.7987	54.9521	31.0867	65.0845	54.8582	46.9446	61.9106	79.8415	91.7247	138.675	125.325	140.497	84.4886	113.647	91.4825	110.637	84.4433	101.38
ASP.COG.0189	CADAFUAP00003764	CADAFUAG00003764	Afu2g00790	CADAFUBP00001743	CADAFUBG00001782	Putative uncharacterized protein	28.6806	22.4414	25.9115	46.6672	29.6224	19.1114	36.9913	52.4355	45.6458	45.8301	65.7525	74.2544	0.391625	0.294015	0.818094	0.943428	0	0	0.655461	0.374342	0.609757	0.114541	0.228433	0.380135
ASP.COG.0190	CADAFUAP00005241	CADAFUAG00005241	Afu3g08670	CADAFUBP00003959	CADAFUBG00004029	Integral membrane protein	27.6288	28.1928	31.4118	28.9369	28.5091	33.8363	21.3691	19.7874	26.6893	23.4669	25.1288	24.1919	6.72463	8.77283	9.57789	2.76131	10.2922	4.93469	12.5766	12.8131	9.71666	12.1062	13.5206	10.6007
ASP.COG.0191	CADAFUAP00003493	CADAFUAG00003493	Afu2g01780	CADAFUBP00001840	CADAFUBG00001879	Small nucleolar ribonucleoprotein complex subunit Utp15, putative	58.2068	91.4069	83.142	47.1184	100.478	113.128	44.7364	42.8159	28.0032	62.6886	35.8762	37.8938	60.2886	59.0747	76.5366	113.185	119.295	115.054	81.6478	107.474	92.3721	101.798	72.9372	88.4796
ASP.COG.0192	CADAFUAP00005568	CADAFUAG00005568	Afu3g10590	CADAFUBP00003776	CADAFUBG00003844	Putative uncharacterized protein	16.593	17.9236	19.5436	27.169	19.9441	14.154	19.9544	22.8188	19.4234	20.3463	25.2191	18.2248	24.3	22.5667	25.9099	20.5801	25.5695	18.3892	17.3875	18.8271	18.392	17.5829	18.825	18.1971
ASP.COG.0193	CADAFUAP00004391	CADAFUAG00004391	Afu2g10080	CADAFUBP00002530	CADAFUBG00002583	SET and MYND domain protein, putative	17.3671	16.7234	13.9906	11.814	14.7028	21.5164	15.1471	14.4023	14.0312	12.0317	13.824	12.8394	21.5903	18.9159	18.005	19.1188	15.4017	23.6963	16.8062	14.7236	14.5935	13.5029	12.3198	13.9574
ASP.COG.0194	CADAFUAP00003635	CADAFUAG00003635	Afu2g03420	CADAFUBP00002002	CADAFUBG00002043	Mitochondrial import inner membrane translocase subunit tim50|Mitochondrial translocase complex component (Tim50), putative	178.107	184.223	209.116	167.331	201.232	195.618	82.0944	89.422	75.0987	102.399	104.99	101.014	195.914	207.854	211.738	227.089	203.259	231.581	163.822	153.037	148.226	163.535	163.323	172.496
ASP.COG.0195	CADAFUAP00007649	CADAFUAG00007649	Afu1g16200	CADAFUBP00001523	CADAFUBG00001559	Putative uncharacterized protein	7.20337	6.57703	5.28891	4.59898	7.35218	6.67036	9.4238	8.69415	10.1134	9.25906	10.3297	10.4676	6.29855	5.37723	6.00768	3.95137	6.18574	6.00222	6.37514	4.78197	5.78874	5.11715	6.21888	5.01519
ASP.COG.0196	CADAFUAP00006365	CADAFUAG00006365	Afu5g11985	CADAFUBP00005828	CADAFUBG00005936	Eukaryotic translation initation factor eIF1a-like protein, putative|Putative uncharacterized protein	61.6652	77.8949	93.5578	91.8297	123.948	95.7052	30.7135	38.9529	35.9793	42.1101	49.5574	34.5397	50.9589	65.9616	72.5629	137.576	133.551	97.2635	67.2235	83.9828	66.6889	75.2555	58.9358	62.3628
ASP.COG.0197	CADAFUAP00006758	CADAFUAG00006758	Afu5g07800	CADAFUBP00005417	CADAFUBG00005513	Putative uncharacterized protein	74.1445	76.2152	84.7671	72.1129	73.8755	80.6003	68.4133	51.3986	54.9153	51.7899	51.2153	75.0897	80.7418	78.547	90.7337	74.0737	84.1865	70.709	83.2734	73.9877	79.1093	84.3792	69.9618	89.4716
ASP.COG.0198	CADAFUAP00008525	CADAFUAG00008525	Afu4g07350	CADAFUBP00006269	CADAFUBG00006393	3-oxo-5-alpha-steroid 4-dehydrogenase family protein|Putative uncharacterized protein	29.8799	22.5485	18.0016	30.6621	20.1009	13.3097	41.2739	37.3919	40.6795	36.8529	45.1958	46.032	15.6846	13.4433	12.8587	4.24542	8.81623	8.94174	24.1584	21.147	21.5593	21.6114	21.8072	22.6656
ASP.COG.0199	CADAFUAP00006705	CADAFUAG00006705	Afu5g12430	CADAFUBP00005873	CADAFUBG00005990	Aminomethyl transferase, putative|Putative transferase caf17, mitochondrial	70.28	62.4489	50.1266	62.8408	51.1781	56.4063	49.8143	44.5292	48.9452	54.1377	54.0116	53.6728	71.9453	63.6647	56.277	49.1698	54.07	46.6054	55.8349	47.5625	54.2827	49.8353	52.5555	50.8982
ASP.COG.0200	CADAFUAP00005555	CADAFUAG00005555	Afu3g13240	CADAFUBP00003518	CADAFUBG00003583	Aldose 1-epimerase, putative	19.3582	20.0375	19.756	22.2766	17.4993	20.5001	17.7001	21.7015	33.7252	19.8276	23.3732	24.2152	25.6214	23.345	24.4949	17.9517	20.6639	26.5378	17.5467	14.796	15.2711	13.9745	15.9485	13.4826
ASP.COG.0201	CADAFUAP00002381	CADAFUAG00002381	Afu4g00580	CADAFUBP00009820	CADAFUBG00009998	Putative uncharacterized protein	0.0900336	0.13377	0.0768364	0.214359	0	0.497451	11.1353	7.99022	8.10455	3.3711	2.43744	4.83924	0.195718	0.0918352	0.127765	0	0	0	6.31259	2.86467	3.93611	3.14835	2.06918	3.91825
ASP.COG.0202	CADAFUAP00002945	CADAFUAG00002945	Afu5g02410	CADAFUBP00004985	CADAFUBG00005074	ATP-dependent RNA helicase fal1|Inositol 5-phosphatase, putative	101.379	105.511	120.869	109.322	119.341	98.938	63.4292	59.0097	66.2276	76.1109	77.0944	70.729	88.8349	104.551	108.121	116.376	118.517	119.216	67.0701	75.1297	71.1428	81.865	76.7004	84.5279
ASP.COG.0203	CADAFUAP00004764	CADAFUAG00004764	Afu2g10450	CADAFUBP00002565	CADAFUBG00002619	Prephenate dehydrogenase	50.4997	48.9649	49.7911	54.0318	57.8984	41.1904	62.9085	64.2991	60.2402	59.5814	72.1676	65.354	62.5748	63.9929	64.2851	66.2036	63.1949	53.8654	82.851	88.2748	85.1331	74.4961	76.0011	74.3333
ASP.COG.0204	CADAFUAP00003978	CADAFUAG00003978	Afu2g08410	CADAFUBP00002379	CADAFUBG00002430	Peroxisomal membrane protein Pex17, putative	20.9843	20.3591	17.6643	23.2185	15.6238	15.9446	21.0654	20.7196	26.617	22.6257	27.913	23.376	22.8082	20.3765	22.905	10.5852	15.2961	11.3499	19.0078	17.7695	16.4896	15.6194	19.3999	13.7139
ASP.COG.0205	CADAFUAP00009436	CADAFUAG00009436	Afu7g06000	CADAFUBP00008905	CADAFUBG00009071	Putative uncharacterized protein	15.6523	14.324	13.0822	13.1916	12.6533	10.2043	18.6174	15.9455	19.7465	15.8349	18.6111	14.7617	20.877	16.4365	16.4067	6.64929	10.1389	6.48155	16.7289	16.6697	12.9579	12.9166	16.6855	12.9089
ASP.COG.0206	CADAFUAP00004420	CADAFUAG00004420	Afu2g10290	CADAFUBP00002550	CADAFUBG00002604	Putative uncharacterized protein	352.301	329.258	317.222	316.984	317.092	294.677	147.678	154.951	127.531	224.52	210.156	188.768	412.548	381.429	368.587	317.921	331.278	358.032	301.614	312.53	291.109	333.113	324.771	332.172
ASP.COG.0207	CADAFUAP00007045	CADAFUAG00007045	Afu1g09490	CADAFUBP00000875	CADAFUBG00000898	RNP domain protein	221.358	216.876	226.892	224.334	229.47	222.734	128.396	121.34	136.31	146.991	161.322	141.29	238.341	225.88	234.293	237.89	246.189	231.217	172.028	195.895	177.979	177.644	197.549	175.321
ASP.COG.0208	CADAFUAP00008315	CADAFUAG00008315	Afu4g07510	CADAFUBP00006285	CADAFUBG00006409	Proteasome subunit beta type	163.658	149.69	136.287	126.971	148.606	127.593	129.976	144.722	153.805	161.953	172.781	139.526	154.856	129.753	117.06	136.755	115.315	121.91	130.874	141.852	124.405	108.524	129.659	109.915
ASP.COG.0209	CADAFUAP00008537	CADAFUAG00008537	Afu4g06630	CADAFUBP00006197	CADAFUBG00006320	MFS monosaccharide transporter, putative	21.1371	21.5934	22.3353	32.0128	22.5408	25.1064	19.6537	18.6363	18.2281	22.9804	24.9285	23.152	17.5292	21.8545	26.0576	17.3106	22.628	21.8944	25.7051	21.2468	22.2976	30.2669	21.577	26.7332
ASP.COG.0210	CADAFUAP00005589	CADAFUAG00005589	Afu3g05770	CADAFUBP00004244	CADAFUBG00004316	RAS small monomeric GTPase, putative	5.16859	7.02497	6.9297	7.7045	10.264	5.46314	8.3293	6.82225	10.4694	7.02401	8.96795	10.2136	13.3011	12.1846	12.8221	15.8742	16.7643	15.7603	17.7347	13.6764	16.0231	18.8088	16.0863	20.0473
ASP.COG.0211	CADAFUAP00007895	CADAFUAG00007895	Afu4g08990	CADAFUBP00006433	CADAFUBG00006559	Molybdenum cofactor sulfurase	8.64783	8.97658	8.17784	11.7654	5.39731	3.5613	15.5605	16.0823	29.9342	9.81684	11.8056	11.0456	7.07586	7.44022	7.48821	4.21926	5.66153	5.08962	8.37077	6.72452	6.92354	5.0372	6.81077	4.77435
ASP.COG.0212	CADAFUAP00000304	CADAFUAG00000304	Afu3g01510	CADAFUBP00004596	CADAFUBG00004679	C6 transcription factor, putative	4.08732	4.72182	5.93124	7.76327	5.76839	7.86603	7.62076	8.0592	10.6472	6.70377	7.8052	8.032	1.65972	1.96744	2.42438	2.55529	2.35308	3.82782	3.13294	2.26639	2.8821	3.10237	2.42028	2.40746
ASP.COG.0213	CADAFUAP00003087	CADAFUAG00003087	Afu8g05020	CADAFUBP00008032	CADAFUBG00008177	Beta-hexosaminidase	2.81509	2.81291	2.00644	5.00838	1.76617	0.683684	57.4503	69.6659	55.9208	46.3988	41.7194	50.0716	3.59774	3.62871	3.77535	2.22749	6.1137	2.1713	18.9228	19.9468	19.392	24.6099	22.3583	21.663
ASP.COG.0214	CADAFUAP00002625	CADAFUAG00002625	Afu5g01920	CADAFUBP00004936	CADAFUBG00005025	GPI anchored protein, putative	18.5377	16.9124	14.8028	14.3249	20.4248	9.88303	286.923	323.497	335.594	229.691	190.278	180.149	9.85353	9.6202	10.1534	7.45115	14.2831	4.28009	163.439	84.4197	106.063	74.762	146.588	46.1066
ASP.COG.0215	CADAFUAP00005668	CADAFUAG00005668	Afu3g15220	CADAFUBP00003324	CADAFUBG00003386	Putative uncharacterized protein	0.0673621	0.0266894	0	0	0	0	0	0.252473	0.164999	0	0.0900576	0.125066	0	0.0229033	0.0254913	0	0	0	0.102119	0.0583214	0.0316661	0.214142	0.142357	0.059224
ASP.COG.0216	CADAFUAP00001264	CADAFUAG00001264	Afu7g00880	CADAFUBP00008499	CADAFUBG00008659	Putative uncharacterized protein	0.165017	0	0.0312953	0.523849	0	0	4.77708	4.81533	3.19318	3.46246	4.52259	4.59563	0.246437	0.404719	0.2574	0.742086	0	0	0.64447	0.552097	0.559564	0.72077	0.71873	0.299009
ASP.COG.0217	CADAFUAP00006806	CADAFUAG00006806	Afu5g11240	CADAFUBP00005752	CADAFUBG00005859	Oxidoreductase, short chain dehydrogenase/reductase family	285.48	233.051	174.372	216.564	172.384	125.642	272.624	327.471	302.451	290.944	305.28	306.302	299.307	232.142	181.285	150.922	169.222	146.863	214.594	201.924	204.931	175.502	200.836	174.227
ASP.COG.0218	CADAFUAP00006294	CADAFUAG00006294	Afu5g09190	CADAFUBP00005555	CADAFUBG00005652	ABC bile acid transporter, putative	27.5299	33.1653	37.4143	40.5455	34.1168	32.278	27.106	29.9763	25.3856	23.6518	31.7005	24.3991	25.4353	26.0994	28.2574	34.5548	40.0364	36.0129	37.784	30.298	31.7098	33.5547	32.3401	31.3334
ASP.COG.0219	CADAFUAP00009217	CADAFUAG00009217	Afu1g07090	CADAFUBP00000733	CADAFUBG00000748	Putative uncharacterized protein	92.2004	114.732	126.778	131.016	122.879	118.522	84.8248	90.6876	70.8992	90.0724	88.1297	71.2592	92.5405	95.3623	102.28	97.2168	129.893	114.274	93.7976	99.0553	87.7843	93.8869	89.8608	80.1891
ASP.COG.0220	CADAFUAP00003088	CADAFUAG00003088	Afu8g07220	CADAFUBP00007845	CADAFUBG00007982	Putative uncharacterized protein	0	0	0	0	0	0	0	0	0	0	0	0	1.24872	1.28527	0.946652	1.45557	2.44142	0.650308	1.43265	1.54015	1.28049	1.47267	1.35102	1.66173
ASP.COG.0221	CADAFUAP00004624	CADAFUAG00004624	Afu2g14170	CADAFUBP00002918	CADAFUBG00002974	Putative uncharacterized protein	1.57791	1.75323	1.28807	1.96008	2.35012	3.03243	0.904359	0.826492	0.907436	1.11685	0.963051	1.41385	1.1558	2.34425	2.33655	0	1.00433	0.601915	1.09203	1.1137	0.967512	0.817848	1.14175	1.31189
ASP.COG.0222	CADAFUAP00001396	CADAFUAG00001396	Afu4g03610	CADAFUBP00009663	CADAFUBG00009839	Phosphate:H+ symporter|Phosphate\x3aH+ symporter	0.36836	0.310138	1.08281	4.09277	15.7731	14.586	0.95211	1.25734	1.17296	1.93227	1.56974	0.701004	0.550516	1.22112	3.85081	8.43945	7.41472	5.92507	2.72231	6.67743	1.8182	3.73257	7.49267	3.40051
ASP.COG.0223	CADAFUAP00009542	CADAFUAG00009542	Afu7g03670	CADAFUBP00008671	CADAFUBG00008834	Putative uncharacterized protein	40.5842	46.0949	42.8421	45.6033	38.5056	40.2448	59.8278	52.1354	52.8306	60.5699	67.0162	58.7144	42.6784	37.7335	38.7505	36.4297	32.5883	40.1468	100.116	94.2982	100.394	79.858	69.7086	80.7732
ASP.COG.0224	CADAFUAP00003818	CADAFUAG00003818	Afu2g05020	CADAFUBP00002151	CADAFUBG00002198	Cellular morphogenesis regulator DopA	15.0384	15.5152	15.3792	18.1801	14.0475	12.8444	13.9801	13.9485	16.0976	11.7862	15.2532	12.6789	12.7443	12.1856	12.6534	10.9162	11.034	11.0767	11.0764	8.10613	10.2376	8.69325	10.4681	8.43659
ASP.COG.0225	CADAFUAP00003304	CADAFUAG00003304	Afu2g01770	CADAFUBP00001839	CADAFUBG00001878	GMC oxidoreductase	0.556586	0.766031	0.950003	0.976438	1.33799	1.61854	0.408872	0.352909	0.387471	0.508683	0.264355	0.603707	0.573122	1.04581	1.03095	1.15055	1.28653	0.771046	0.732747	0.779895	0.764278	0.698435	0.510736	0.656752
ASP.COG.0226	CADAFUAP00007693	CADAFUAG00007693	Afu1g13560	CADAFUBP00001284	CADAFUBG00001310	Putative uncharacterized protein	52.1452	58.8496	48.5141	32.434	39.6217	32.6633	10.1647	12.902	24.0816	5.16067	9.53573	16.2848	3.24769	2.39234	3.50159	1.68252	3.29241	0.563775	3.40946	2.12799	2.12958	1.58312	2.69896	1.39825
ASP.COG.0227	CADAFUAP00008772	CADAFUAG00008772	Afu1g01940	CADAFUBP00000227	CADAFUBG00000232	Putative uncharacterized protein	19.4654	21.555	17.2984	19.2113	16.1477	16.5461	11.9332	17.2703	14.3344	11.0143	13.7208	8.91915	10.4764	8.89209	8.17039	9.81469	16.9324	7.89286	10.9752	9.04048	9.54537	7.6943	8.691	6.69463
ASP.COG.0228	CADAFUAP00009104	CADAFUAG00009104	Afu1g02180	CADAFUBP00000251	CADAFUBG00000256	Chromo domain protein Chp1p, putative|Putative uncharacterized protein	6.39409	6.01081	7.16248	9.48298	7.14686	5.50165	7.6219	7.82585	6.88847	6.34511	7.95883	6.48109	5.26181	5.72566	6.72172	6.08511	10.1541	6.65024	7.42562	7.62426	6.76667	5.97851	6.80029	5.7619
ASP.COG.0229	CADAFUAP00006356	CADAFUAG00006356	Afu5g10990	CADAFUBP00005728	CADAFUBG00005835	Putative uncharacterized protein	34.3649	30.4357	26.1581	31.0016	16.8609	18.5422	48.246	56.4935	51.3433	46.7658	50.2726	49.1605	21.3386	15.6093	13.6775	17.5743	13.2647	10.5998	24.1657	23.5785	22.9066	21.0702	21.1169	20.0044
ASP.COG.0230	CADAFUAP00008296	CADAFUAG00008296	Afu4g13710	CADAFUBP00006879	CADAFUBG00007010	Putative uncharacterized protein	26.3064	26.9129	26.5543	29.5714	27.3075	19.1808	25.4832	26.8279	25.0564	25.4943	28.0789	24.4492	28.2574	29.8033	29.427	28.2793	28.516	26.7353	31.8103	31.8845	28.6947	26.7926	29.4985	29.275
ASP.COG.0231	CADAFUAP00005824	CADAFUAG00005824	Afu3g06190	CADAFUBP00004205	CADAFUBG00004277	Cytochrome c oxidase subunit VIa, putative	1328.38	1044.15	722.803	714.695	681.576	764.397	1354.92	1514.11	1356.18	1807.42	1519.28	1349.27	2071.22	1401.41	1112.94	639.552	772.992	768.707	2285.08	2480.83	2618.88	2215.77	2284.48	2069.3
ASP.COG.0232	CADAFUAP00000580	CADAFUAG00000580	Afu6g05040	CADAFUBP00009062	CADAFUBG00009228	DNA replication factor C subunit Rfc4, putative	37.8619	40.5318	46.2935	42.7029	49.9516	43.9899	23.8467	25.5073	27.4525	27.3468	32.2395	26.6806	41.8421	39.2219	46.0377	49.5399	43.2274	54.1171	36.9056	37.0981	36.2755	34.2451	36.7482	37.8454
ASP.COG.0233	CADAFUAP00002386	CADAFUAG00002386	Afu4g00630	CADAFUBP00009825	CADAFUBG00010003	Aminotransferase, putative	46.4798	49.696	44.5527	34.9906	30.3277	45.981	18.7072	19.4826	18.8665	19.361	21.2607	20.3658	34.9307	33.0063	30.8813	28.3972	31.4295	35.7308	23.6551	15.4068	18.8843	16.57	15.9267	16.2291
ASP.COG.0234	CADAFUAP00004725	CADAFUAG00004725	Afu2g07770	CADAFUBP00002324	CADAFUBG00002375	Ras small monomeric GTPase RasB	59.7449	64.7653	43.3809	61.3413	50.887	51.5542	58.8	49.885	56.7457	53.6562	61.8604	63.3352	65.4295	54.0153	52.1347	42.3906	59.6333	43.9872	87.4047	78.0871	76.9893	87.5479	64.399	81.3618
ASP.COG.0235	CADAFUAP00009008	CADAFUAG00009008	Afu1g05970	CADAFUBP00000624	CADAFUBG00000639	Ubiquitin ligase complex F-box protein GRR1, putative	37.7342	34.9515	33.8321	44.6193	32.2687	30.2418	84.3541	79.7486	89.4913	57.6923	63.3527	75.769	33.739	32.2539	34.8347	26.0929	32.0075	27.926	61.6008	50.2796	55.5435	53.051	46.3943	49.9986
ASP.COG.0236	CADAFUAP00005747	CADAFUAG00005747	Afu3g12250	CADAFUBP00003615	CADAFUBG00003680	Protein-tyrosine phosphatase, putative	52.9815	51.0213	50.9844	73.1166	50.5462	46.4702	49.5998	52.0841	62.7393	52.9967	66.9666	50.9761	44.0092	48.2565	61.593	52.5203	59.9428	49.761	105.861	76.2437	86.0135	71.944	61.9396	75.3258
ASP.COG.0237	CADAFUAP00008559	CADAFUAG00008559	Afu4g11980	CADAFUBP00006717	CADAFUBG00006845	Anthranilate phosphoribosyltransferase, putative	204.593	189.182	181.901	190.741	167.305	170.526	161.987	182.414	182.913	152.38	172.633	151.537	265.914	262.795	236.788	244.21	226.21	221.093	188.677	196.572	167.273	153.107	166.302	144.135
ASP.COG.0238	CADAFUAP00007883	CADAFUAG00007883	Afu4g08680	CADAFUBP00006402	CADAFUBG00006527	Putative uncharacterized protein	58.8699	49.8204	54.0313	57.3614	54.6438	49.2344	25.0157	26.7715	23.8882	27.4012	29.8657	27.3899	42.7324	37.9139	43.8373	29.7054	28.3849	36.1951	23.7653	23.2521	22.5737	20.5899	20.3355	19.0419
ASP.COG.0239	CADAFUAP00007930	CADAFUAG00007930	Afu4g10110	CADAFUBP00006542	CADAFUBG00006670	Homeobox transcription factor, putative	38.5593	30.1322	43.2827	11.7438	46.0332	35.1147	58.3281	78.7737	89.3255	110.309	81.5108	48.0526	47.607	40.9273	45.7135	36.6348	35.7574	39.1153	74.7042	142.252	84.411	83.453	124.487	57.1374
ASP.COG.0240	CADAFUAP00003871	CADAFUAG00003871	Afu2g03750	CADAFUBP00002031	CADAFUBG00002076	DNA excision repair protein (Rad26L), putative	8.28049	8.23065	7.85878	10.7614	9.90936	8.19125	12.7576	9.39479	9.77815	8.94755	11.584	12.1245	15.5243	14.9191	13.4954	10.4147	12.969	10.6279	21.6251	13.1722	16.1779	13.9376	12.5227	14.5801
ASP.COG.0241	CADAFUAP00006571	CADAFUAG00006571	Afu5g08960	CADAFUBP00005531	CADAFUBG00005628	Triglyceride lipase-cholesterol esterase, putative	15.5718	15.6122	13.5486	14.1743	11.0467	12.3351	18.956	18.8268	22.3112	14.5377	21.154	21.5745	17.7948	13.777	13.8131	12.909	7.08121	12.7318	13.0865	12.6846	15.3487	10.7344	11.1463	10.0594
ASP.COG.0242	CADAFUAP00002057	CADAFUAG00002057	Afu6g14180	CADAFUBP00000057	CADAFUBG00000057	Beta-1,4-mannosyltransferase (Alg1), putative	30.4967	32.7333	34.242	36.3919	39.438	29.6396	24.7588	23.5783	26.2979	22.5305	32.6418	26.2366	38.6185	32.9433	32.5154	34.3941	38.4592	33.8488	31.8333	26.3162	28.8623	27.7411	26.9637	28.7102
ASP.COG.0243	CADAFUAP00008213	CADAFUAG00008213	Afu4g10240	CADAFUBP00006555	CADAFUBG00006683	Small nuclear ribonucleoprotein SmD3, putative	212.938	220.335	248.841	210.344	219.992	222.306	156.078	155.076	163.161	171.087	192.965	168.672	181.234	187.504	177.515	207.637	197.117	193.315	161.122	162.841	143.957	157.937	173.518	165.501
ASP.COG.0244	CADAFUAP00007674	CADAFUAG00007674	Afu1g09200	CADAFUBP00000846	CADAFUBG00000866	Ribosome biogenesis protein erb1	71.635	102.013	126.349	61.949	132.284	148.923	45.4592	50.8549	30.07	49.6333	39.7195	39.1973	64.693	80.8883	93.0078	150.868	129.086	152.067	94.1558	119.589	100.421	104.024	75.2042	98.5825
ASP.COG.0245	CADAFUAP00005588	CADAFUAG00005588	Afu3g15395	CADAFUBP00009029	CADAFUBG00009195	Telomere-associated RecQ helicase, putative	0	0	0	0	0	0	0.0133941	0	0	0	0	0	0	0	0	0	0	0	0.0659552	0.158205	0.0736275	0.0691534	0	0.0114752
ASP.COG.0246	CADAFUAP00000734	CADAFUAG00000734	Afu6g04670	CADAFUBP00009100	CADAFUBG00009266	ER-associated proteolytic system protein Der1, putative	43.9064	28.0547	29.992	56.0333	32.6208	21.0458	39.9795	28.4071	36.6374	35.7294	38.7388	41.182	45.2459	45.8604	42.7413	21.8173	26.3875	22.6775	41.3492	33.7883	34.9648	32.4887	43.1238	35.7465
ASP.COG.0247	CADAFUAP00002392	CADAFUAG00002392	Afu4g01040	CADAFUBP00009862	CADAFUBG00010040	Short chain dehydrogenase, putative	0.548975	0.913534	1.24935	1.04563	2.50741	0.808847	0.397306	0.352723	0.430298	0.23832	0.146787	0.285387	0.51713	0.671952	1.03872	0	0	1.2844	0.332892	0.712944	0.206453	0.232689	0.348046	0.289591
ASP.COG.0248	CADAFUAP00003649	CADAFUAG00003649	Afu2g05860	CADAFUBP00002236	CADAFUBG00002283	Calcium/mangenease P-type ATPase, putative	25.5132	29.3947	30.0837	27.9319	28.9233	29.4636	23.8926	23.4352	22.5563	21.0881	25.4314	21.4133	29.1254	28.8539	31.1967	31.7436	33.1779	28.0719	26.5891	24.228	22.7022	25.8389	26.1883	24.6579
ASP.COG.0249	CADAFUAP00006384	CADAFUAG00006384	Afu5g11810	CADAFUBP00005809	CADAFUBG00005916	Dynein heavy chain	7.71228	8.50988	7.23077	8.91625	7.49786	6.4134	7.32872	12.2146	7.71403	9.81149	10.5174	7.64981	6.81013	5.71468	5.55245	6.68317	5.92264	5.87258	7.33735	7.96368	7.91008	8.9759	9.21907	7.27126
ASP.COG.0250	CADAFUAP00000017	CADAFUAG00000017	Afu3g01030	CADAFUBP00004643	CADAFUBG00004727	RTA1 domain protein, putative	0.903631	1	1.31189	0.5935	2.8464	2.06595	6.81363	23.424	12.3187	3.44938	3.8117	4.0612	0.338679	0.508531	0.530619	0	0	0	1.36988	16.9555	2.15323	1.68394	5.63018	1.02732
ASP.COG.0251	CADAFUAP00009556	CADAFUAG00009556	Afu7g08650	CADAFUBP00007795	CADAFUBG00007932	Putative uncharacterized protein	1.66208	1.8076	2.52813	3.49958	1.16196	2.12402	5.98814	4.53135	4.61122	2.49103	3.71856	4.25093	0	0	0	0.0668204	0	0	0	0	0	0	0	0
ASP.COG.0252	CADAFUAP00004537	CADAFUAG00004537	Afu2g07570	CADAFUBP00002305	CADAFUBG00002356	Glutamate 5-kinase, putative	45.3845	43.2911	53.0326	51.2832	56.9697	44.4861	28.9487	32.5813	28.7735	36.3349	40.0554	29.1883	50.4573	56.1553	55.4542	61.6764	60.4082	55.2111	48.611	61.3823	52.8837	49.2739	48.9709	48.1154
ASP.COG.0253	CADAFUAP00007145	CADAFUAG00007145	Afu1g15010	CADAFUBP00001428	CADAFUBG00001462	AMP binding domain protein, putative	26.2827	26.384	27.585	31.1988	24.7956	26.1679	39.6787	46.367	44.4936	38.2155	38.9012	32.6252	26.4866	24.355	25.8372	17.952	22.8828	23.0759	26.9882	25.9339	25.4826	20.8805	29.4555	18.9229
ASP.COG.0254	CADAFUAP00004245	CADAFUAG00004245	Afu2g13520	CADAFUBP00002856	CADAFUBG00002911	Fermentation associated protein (Csf1), putative	5.86715	6.34017	6.73254	7.54631	7.25167	8.17668	4.97418	7.22499	6.13097	4.67927	6.30939	4.61794	6.80772	5.47346	5.7083	5.49204	6.69557	7.77001	4.91093	4.77453	4.9629	4.561	5.31457	4.32593
ASP.COG.0255	CADAFUAP00008515	CADAFUAG00008515	Afu4g11490	CADAFUBP00006671	CADAFUBG00006799	Putative uncharacterized protein	0.89961	0.78141	0.905545	0.659035	0.790177	0	20.7663	16.3399	23.9508	8.56178	8.46519	11.7559	0.450175	0.704108	0.744486	0	0.505271	0	4.08122	3.04801	3.99135	2.52359	3.1182	2.04828
ASP.COG.0256	CADAFUAP00006232	CADAFUAG00006232	Afu5g14790	CADAFUBP00006100	CADAFUBG00006223	Phosphoenolpyruvate synthase, putative	51.5598	60.7375	34.6957	16.4555	29.7264	40.2239	101.541	87.2048	123.296	42.9309	42.9434	55.1779	19.9324	7.2143	4.40707	0.150808	0.337265	0.20213	26.0195	15.0944	27.8278	16.4786	12.543	16.6041
ASP.COG.0257	CADAFUAP00001816	CADAFUAG00001816	Afu6g10670	CADAFUBP00007475	CADAFUBG00007611	Putative uncharacterized protein	0.89961	1.1179	0.977129	0.38943	0	0.903726	0.76099	0.85388	0.781255	0.62131	0.410013	0.22776	2.08893	2.29403	1.71764	1.07069	2.39448	0.717532	2.10766	1.00899	0.807347	1.29992	1.23143	0.916756
ASP.COG.0258	CADAFUAP00003766	CADAFUAG00003766	Afu2g01660	CADAFUBP00001828	CADAFUBG00001867	Mitochondrial outer membrane translocase receptor (TOM70), putative	227.55	236.875	278.411	230.303	250.002	269.811	85.5919	82.3659	72.1886	106.392	110	104.076	245.829	236.373	262.537	203.915	236.962	247.987	189.114	178.454	168.924	194.606	173.572	193.029
ASP.COG.0259	CADAFUAP00001654	CADAFUAG00001654	Afu6g09785	CADAFUBP00007388	CADAFUBG00007524	Putative uncharacterized protein	0	0.0653811	0	0	0	0	0.255915	0	0.08084	0	0	0.12255	0.0484214	0	0	0	0	0	0	0	0	0	0	0
ASP.COG.0260	CADAFUAP00006326	CADAFUAG00006326	Afu5g08270	CADAFUBP00005465	CADAFUBG00005561	HAD superfamily hydrolase, putative	185.518	197.827	178.036	167.018	241.874	195.314	257.525	293.576	358.513	196.677	304.247	210.302	80.4327	65.0995	50.8672	78.3336	44.8028	62.1502	152.063	191.136	193.252	182.447	162.255	151.194
ASP.COG.0261	CADAFUAP00009592	CADAFUAG00009592	Afu7g08600	CADAFUBP00009505	CADAFUBG00009680	Putative uncharacterized protein	0.0517401	0.0819993	0.117749	0.328499	0	0	4.06552	1.71759	1.74893	4.37996	6.50219	5.1105	0	0	0	0	0	0	0	0	0	0	0	0
ASP.COG.0262	CADAFUAP00005220	CADAFUAG00005220	Afu3g10160	CADAFUBP00003820	CADAFUBG00003888	C6 transcription factor, putative	20.1899	20.2657	22.2907	25.3123	19.7831	19.7978	21.663	17.9152	23.437	15.4699	19.0104	20.5392	14.942	19.071	21.1366	19.9688	27.515	22.6202	14.6792	13.9426	12.365	16.0949	15.363	14.2752
ASP.COG.0263	CADAFUAP00006446	CADAFUAG00006446	Afu5g14345	CADAFUBP00006062	CADAFUBG00006185	Putative uncharacterized protein	2.78879	2.99913	3.32446	7.58832	9.09832	2.93496	2.88331	2.55976	3.3179	2.30603	3.46207	2.95871	4.04157	6.9083	6.78434	6.95441	11.6645	6.99082	4.83169	2.9319	2.99652	2.32191	4.84116	3.85294
ASP.COG.0264	CADAFUAP00003067	CADAFUAG00003067	Afu8g06210	CADAFUBP00007686	CADAFUBG00007823	Metalloreductase transmembrane component, putative	2.38819	2.50901	3.13828	3.96186	2.81495	4.08624	3.99043	3.34113	4.14387	3.94637	4.51114	4.1708	0	0	0	0	0	0	0	0	0	0	0	0
ASP.COG.0265	CADAFUAP00004108	CADAFUAG00004108	Afu2g09540	CADAFUBP00002483	CADAFUBG00002535	Cytochrome P450 family protein, putative	4.16676	4.33619	1.92801	6.0923	3.55359	1.91054	71.1085	45.9345	53.0047	36.9279	32.1408	51.8673	6.99069	4.51467	2.82646	4.07434	4.30279	3.94398	37.5594	19.1753	31.9658	24.266	18.5522	27.2244
ASP.COG.0266	CADAFUAP00008735	CADAFUAG00008735	Afu1g03820	CADAFUBP00000416	CADAFUBG00000424	mRNA splicing factor RNA helicase (Prp16), putative	14.9318	15.3173	16.6519	18.5318	19.272	20.4058	14.0573	16.1865	14.7222	13.7057	14.6534	11.7785	24.1717	24.6079	27.242	27.9451	33.1374	26.8284	20.3786	20.0492	18.6636	20.6724	19.1033	19.0895
ASP.COG.0267	CADAFUAP00004229	CADAFUAG00004229	Afu2g14950	CADAFUBP00002998	CADAFUBG00003055	Exonuclease, putative	25.0657	26.7187	32.7053	30.1781	27.7028	29.2714	26.7791	20.2009	17.464	20.6345	19.5107	23.7445	26.1949	27.9535	33.5433	36.7861	41.4964	42.7889	65.3018	42.9692	59.5614	47.7311	35.1967	47.9764
ASP.COG.0268	CADAFUAP00004453	CADAFUAG00004453	Afu2g08120	CADAFUBP00002356	CADAFUBG00002407	MFS monosaccharide transporter (Hxt8), putative	1.33169	1.26016	1.23579	1.47756	1.47632	0.85722	2.28579	2.63749	2.18515	1.65576	2.17792	2.39083	0.786954	1.47703	2.04023	0.507798	1.3249	0.680608	2.4108	2.87121	1.95097	1.84954	1.82381	2.11427
ASP.COG.0269	CADAFUAP00003938	CADAFUAG00003938	Afu2g11280	CADAFUBP00002643	CADAFUBG00002697	Putative uncharacterized protein	0.146393	0	0.0832899	0	0	0	1.92977	1.52847	1.61362	0.47664	0.88072	0.733853	0.0795584	0	0	0	0	0	0.221928	0.190118	0	0.232689	0.116015	0.675713
ASP.COG.0270	CADAFUAP00005268	CADAFUAG00005268	Afu3g09830	CADAFUBP00003853	CADAFUBG00003921	Putative uncharacterized protein	72.1052	77.9145	60.5539	50.9758	77.9495	79.7215	134.14	156.443	199.856	117.362	144.52	172.702	4.55309	4.66846	4.40337	6.09357	7.3816	6.12547	9.64321	6.1454	6.12641	6.96661	5.71735	6.54742
ASP.COG.0271	CADAFUAP00005910	CADAFUAG00005910	Afu5g12780	CADAFUBP00005908	CADAFUBG00006025	Kelch repeat protein	41.2635	35.8818	25.7176	41.2862	39.2392	35.6368	251.668	258.245	313.746	331.183	319.068	295.853	30.8002	24.9138	22.3873	28.3779	40.6324	35.7161	207.098	156.886	362.389	281.3	230.059	205.051
ASP.COG.0272	CADAFUAP00000209	CADAFUAG00000209	Afu3g02720	CADAFUBP00004468	CADAFUBG00004546	MFS transporter, putative	0.0312295	0.0371201	0	0	0	0	0.314807	0.275898	0.390123	0.135573	0.18788	0.15655	0.0849069	0	0.0177368	0	0	0	0.189478	0.446379	0.176266	0.248332	0.619074	0.0412079
ASP.COG.0273	CADAFUAP00006420	CADAFUAG00006420	Afu5g07100	CADAFUBP00005351	CADAFUBG00005446	GRAM domain protein	34.2864	27.5855	27.9516	44.0285	19.2995	13.8116	86.1027	69.5151	71.3678	51.3308	54.2738	59.4036	23.2027	16.4721	15.2214	10.32	10.1883	11.8383	55.8099	42.7103	49.6449	42.5326	45.0461	32.6011
ASP.COG.0274	CADAFUAP00006933	CADAFUAG00006933	Afu1g13050	CADAFUBP00001232	CADAFUBG00001258	C2H2 transcription factor, putative	79.4902	75.0258	79.3336	74.8708	91.6165	77.9364	183.083	164.477	158.856	167.906	154.412	195.409	79.5772	86.9548	85.5047	71.1576	77.1998	65.8532	241.991	173.315	216.905	253.931	204.549	257.831
ASP.COG.0275	CADAFUAP00005153	CADAFUAG00005153	Afu3g14630	CADAFUBP00003384	CADAFUBG00003446	Extracellular dioxygenase, putative	0.404173	0.54046	0.862322	1.44343	1.15377	1.67484	1.09691	1.09555	1.70774	1.15145	1.0638	0.562798	0.164738	0.309195	0.315455	0.330712	1.1094	0.443258	0.421241	0.393669	0.284995	0.281061	0.320303	0.199881
ASP.COG.0276	CADAFUAP00007423	CADAFUAG00007423	Afu1g10670	CADAFUBP00000991	CADAFUBG00001015	Vacuolar ATP synthase subunit H, putative	87.8692	76.2515	66.3462	72.6345	58.6013	57.4989	94.0161	89.191	99.4136	83.8957	91.125	88.3557	108.057	86.6284	82.0941	61.1233	58.4345	56.9093	95.4413	90.3009	89.0628	73.7845	82.416	70.2426
ASP.COG.0277	CADAFUAP00003000	CADAFUAG00003000	Afu8g04660	CADAFUBP00008067	CADAFUBG00008213	Noc1p protein, putative	29.5557	31.962	30.2712	30.5951	30.2831	19.6383	26.9674	21.8929	23.1048	20.3855	26.1535	24.0003	31.6788	28.6412	30.0928	32.9312	29.2185	31.4244	32.7027	24.7309	28.2824	24.7494	23.011	29.3323
ASP.COG.0278	CADAFUAP00007110	CADAFUAG00007110	Afu1g09360	CADAFUBP00000862	CADAFUBG00000885	S-adenosylmethionine-dependent methyltransferase, putative	139.025	114.243	108.611	91.6922	98.5652	62.3679	99.886	118.922	114.907	116.743	130.327	118.441	200.906	155.098	136.818	123.875	105.71	99.0366	146.964	122.989	135.312	124.143	150.234	124.673
ASP.COG.0279	CADAFUAP00001961	CADAFUAG00001961	Afu6g13360	CADAFUBP00000136	CADAFUBG00000141	Putative uncharacterized protein	19.3619	23.8524	23.875	21.2591	25.3125	23.297	13.2225	10.5204	10.9698	10.8516	11.9064	12.3385	24.0523	24.1292	25.8262	27.6012	25.9842	26.6576	21.4794	16.7297	18.2218	18.0242	17.0517	17.5917
ASP.COG.0280	CADAFUAP00002951	CADAFUAG00002951	Afu8g04520	CADAFUBP00008080	CADAFUBG00008226	Cytoskeleton assembly control protein Sla1, putative	47.5526	44.2623	41.31	49.7851	31.1583	32.6115	55.7036	48.8812	55.6322	46.8526	49.9927	53.4597	47.0755	41.5911	47.2505	25.9196	29.2001	28.2346	48.2237	33.2034	39.0679	34.7924	36.5039	35.1059
ASP.COG.0281	CADAFUAP00003517	CADAFUAG00003517	Afu2g01340	CADAFUBP00001797	CADAFUBG00001836	Putative uncharacterized protein	1.37154	1.1774	1.21385	1.45132	3.48023	0	1.18168	1.34632	1.79173	1.48852	0.458408	1.3581	0.82819	1.86531	1.98958	2.99268	1.11546	0	1.73267	1.48433	0.859658	0.968904	1.2077	1.30633
ASP.COG.0282	CADAFUAP00003757	CADAFUAG00003757	Afu2g00200	CADAFUBP00001686	CADAFUBG00001723	Catalase, putative	0.0527182	0.234983	0.119975	0.251031	0.300984	0.582553	0.0408787	0.0846803	0.174325	0	0.0792898	0.0146817	0	0.0403298	0.0299246	0	0	0	0.0199798	0	0.0371733	0.062846	0.0208894	0.0347619
ASP.COG.0283	CADAFUAP00001238	CADAFUAG00001238	Afu7g01480	CADAFUBP00008559	CADAFUBG00008719	Cap binding protein	338.341	372.708	444.341	376.102	447.282	445.608	158.383	169.194	157.866	194.959	194.454	168.259	232.704	283.969	348.081	429.735	427.499	460.671	237.336	281.873	241.808	265.964	248.14	265.394
ASP.COG.0284	CADAFUAP00004821	CADAFUAG00004821	Afu2g17540	CADAFUBP00003257	CADAFUBG00003318	Conidial pigment biosynthesis oxidase Abr1/brown 1	0.026636	0	0.0151545	0.126834	0	0	5.96903	2.01089	1.33096	0.780515	0.10683	1.64679	0.0579021	0.027169	0.0151195	0	0	0	0.0201897	0.0345918	0.0187819	0.0211687	0.0633265	0
ASP.COG.0285	CADAFUAP00006518	CADAFUAG00006518	Afu5g12900	CADAFUBP00005921	CADAFUBG00006042	GATA transcription factor (Ams2), putative	16.8154	19.5595	23.4123	23.3359	25.7061	25.3847	10.4383	9.11415	9.36305	9.07501	10.7798	9.68161	17.1534	19.3935	22.6368	19.4483	19.6171	22.0358	18.7241	10.7897	16.1119	14.0333	10.0977	14.3396
ASP.COG.0286	CADAFUAP00000632	CADAFUAG00000632	Afu6g04850	CADAFUBP00009081	CADAFUBG00009247	Short chain dehydrogenase/reductase family protein	23.3508	21.6847	18.2454	29.1834	13.5622	18.3747	16.5041	15.4534	20.3533	16.1388	16.8635	18.3911	22.4885	24.3753	23.489	13.9947	18.4308	12.5049	14.3685	10.8282	12.6631	12.6488	14.006	11.7164
ASP.COG.0287	CADAFUAP00008626	CADAFUAG00008626	Afu1g05720	CADAFUBP00000598	CADAFUBG00000612	C-14 sterol reductase	121.263	82.3115	39.5409	52.9602	25.589	26.9038	70.581	64.6163	64.9553	64.1065	83.7777	76.7569	165.752	127.626	111.753	26.6223	49.6148	31.7985	73.9223	63.1292	66.2903	82.762	107.742	99.4249
ASP.COG.0288	CADAFUAP00008572	CADAFUAG00008572	Afu4g06230	CADAFUBP00006160	CADAFUBG00006283	General amino acid permease (Agp2), putative	13.2211	10.9755	9.84373	14.8784	6.12387	6.95703	16.0197	15.2815	16.0551	19.0812	22.866	19.8191	16.9173	16.6133	16.3066	13.5846	17.0677	10.229	22.5172	20.8039	19.566	26.4074	24.2075	24.4316
ASP.COG.0289	CADAFUAP00006012	CADAFUAG00006012	Afu5g11520	CADAFUBP00005782	CADAFUBG00005889	Serine/threonine protein kinase (Nrc-2), putative	49.2686	47.2154	48.6011	58.6395	42.6871	36.0085	84.546	72.1069	84.5719	73.8116	86.8152	83.7346	50.4979	51.7737	58.6339	35.8563	46.6791	34.5532	78.069	62.1151	71.1734	76.564	70.8022	70.7616
ASP.COG.0290	CADAFUAP00001410	CADAFUAG00001410	Afu4g04460	CADAFUBP00009576	CADAFUBG00009751	60S ribosomal protein L13	3548.24	3864.47	4704.07	4479.48	4516.31	4952.74	941.923	1115.36	941.496	1513.03	1578.68	1245.62	2749.65	3705.51	4473.11	4222.99	4515.96	4535.29	1756.02	1902.1	1636.81	1876.74	1913.22	2071.54
ASP.COG.0291	CADAFUAP00009380	CADAFUAG00009380	Afu7g06960	CADAFUBP00008998	CADAFUBG00009164	Monooxygenase, putative	0.0184811	0.043934	0.0210294	0	0	0.408444	0.143306	0.0890574	0.108644	0.120345	0.111184	0.308812	0	0	0	0	0	0	0	0	0	0	0	0
ASP.COG.0292	CADAFUAP00009017	CADAFUAG00009017	Afu1g05050	CADAFUBP00000532	CADAFUBG00000543	Cytosine deaminase, putative	90.764	79.6676	70.4268	58.2508	56.6552	66.1716	55.057	70.2168	58.7129	80.2159	71.4511	68.8512	133.056	117.492	104.935	110.316	98.3078	91.5668	63.0268	83.2115	65.6897	77.1649	97.2848	71.8639
ASP.COG.0293	CADAFUAP00000913	CADAFUAG00000913	Afu8g00980	CADAFUBP00008338	CADAFUBG00008492	Putative uncharacterized protein	80.0903	95.5335	76.9193	36.4426	38.4238	30.9322	171.913	127.787	137.706	121.228	114.21	145.795	47.7576	37.042	39.0978	20.8577	27.0284	27.4333	124.191	93.1447	98.4599	66.5739	61.5947	68.8239
ASP.COG.0294	CADAFUAP00006212	CADAFUAG00006212	Afu5g13050	CADAFUBP00005935	CADAFUBG00006056	Kinesin family protein	12.6396	11.1546	9.48325	12.9718	11.0716	5.61238	14.1779	12.1817	15.1322	12.5526	18.8425	14.8131	9.82372	9.71354	11.0863	12.543	11.4907	11.3427	38.445	25.0645	27.7389	25.8332	21.2228	28.0402
ASP.COG.0295	CADAFUAP00002955	CADAFUAG00002955	Afu8g07290	CADAFUBP00007836	CADAFUBG00007973	Putative uncharacterized protein	0	0	0	0	0	0	0	0	0	0	0	0	0	0	0	0	0	0	0.114884	0	0	0	0	0
ASP.COG.0296	CADAFUAP00008690	CADAFUAG00008690	Afu1g06140	CADAFUBP00000640	CADAFUBG00000655	Extracellular exo-polygalacturonase, putative	0.845633	0.79128	0.798454	0.171349	2.46535	0.795279	3.29255	3.20796	3.01444	1.75742	2.95865	2.48532	2.38583	2.36744	2.14473	0.94221	3.95089	2.84143	3.79132	1.659	2.74037	2.43085	2.53804	2.37278
ASP.COG.0297	CADAFUAP00009573	CADAFUAG00009573	Afu7g04630	CADAFUBP00008766	CADAFUBG00008931	Putative uncharacterized protein	4.64798	5.11547	3.72182	3.2789	3.93137	0	13.6156	3.04169	10.626	2.9893	4.48787	6.52012	2.43243	3.51185	3.90867	0	2.52012	0	5.21942	8.71904	4.6127	3.00988	4.63847	2.49728
ASP.COG.0298	CADAFUAP00000882	CADAFUAG00000882	Afu8g00820	CADAFUBP00008352	CADAFUBG00008506	Rhamnogalacturonase, putative	0.873936	0.964582	0.426191	0.297248	0.356398	0.689806	13.5049	17.1463	13.7613	5.58925	6.00881	5.77172	1.8489	1.62366	1.6654	0.408625	0.685382	0.821528	5.70163	6.10044	5.03997	1.73638	2.74561	1.91402
ASP.COG.0299	CADAFUAP00007249	CADAFUAG00007249	Afu1g15090	CADAFUBP00001435	CADAFUBG00001469	Putative uncharacterized protein	42.175	41.6763	40.43	46.0477	32.7702	22.7509	47.7971	45.9984	52.6765	40.0847	47.1678	42.9162	41.1277	39.3598	41.47	28.1794	39.2732	36.127	47.29	38.0406	48.6998	37.0882	31.1984	31.718
ASP.COG.0300	CADAFUAP00000708	CADAFUAG00000708	Afu6g05330	CADAFUBP00009032	CADAFUBG00009198	37 ribosomal protein Rsm10, putative|Putative uncharacterized protein	215.482	222.477	259.503	204.713	264.699	224.336	133.616	151.369	141.592	161.854	187.922	153.415	228.713	262.319	247.939	324.641	299.767	293.984	206.541	240.523	229.487	234.868	248.399	248.831
ASP.COG.0301	CADAFUAP00005084	CADAFUAG00005084	Afu3g12590	CADAFUBP00003581	CADAFUBG00003646	Putative uncharacterized protein	0.610593	0.740577	0.708969	0.949388	0.569153	1.10159	2.24171	3.10248	2.27089	1.3524	1.99913	1.80457	1.00227	0.749916	0.565867	0.489419	1.09453	1.09329	2.47467	2.11997	1.96823	1.80241	1.46155	1.46258
ASP.COG.0302	CADAFUAP00007557	CADAFUAG00007557	Afu1g15560	CADAFUBP00001480	CADAFUBG00001515	Putative uncharacterized protein	17.372	16.0235	15.9985	17.6473	15.3402	16.3812	34.0896	34.4898	35.369	39.8695	34.8375	39.2459	24.2947	22.6339	21.6678	18.8012	21.0233	15.4448	33.4636	35.4054	31.5223	33.2455	29.4067	30.7299
ASP.COG.0303	CADAFUAP00007992	CADAFUAG00007992	Afu4g09100	CADAFUBP00006444	CADAFUBG00006570	Diphthamide biosynthesis protein 4|DnaJ domain protein	45.2249	43.5347	41.2006	41.6093	31.8441	51.3618	29.4097	24.8617	31.4908	34.6049	34.7672	33.9142	45.7708	51.1553	52.4505	43.2043	39.465	39.9642	41.2908	39.5375	37.0351	35.2402	38.0136	36.5942
ASP.COG.0304	CADAFUAP00007831	CADAFUAG00007831	Afu4g08500	CADAFUBP00006385	CADAFUBG00006510	Transcription elongation factor spt5|Transcription initiation protein spt5	62.5558	62.4224	63.6714	59.9797	61.375	64.8115	67.0407	66.9576	70.4107	63.9199	58.6778	59.0936	62.1951	54.4839	61.1319	48.6595	56.5631	52.7485	63.2054	56.0025	54.098	56.5972	54.6891	52.3662
ASP.COG.0305	CADAFUAP00008518	CADAFUAG00008518	Afu4g05915	CADAFUBP00006126	CADAFUBG00006249	Disrupter of telomere silencing protein Dot5, putative|Nuclear thiol peroxidase Dot5, putative	37.4553	33.3902	28.3362	32.9566	27.1179	30.7421	43.3548	43.8694	43.1797	46.3205	45.5842	42.0266	40.3051	34.3981	25.6132	31.0918	32.2833	27.3849	48.5006	47.6292	48.9464	48.21	53.9887	53.4669
ASP.COG.0306	CADAFUAP00004553	CADAFUAG00004553	Afu2g09310	CADAFUBP00002460	CADAFUBG00002511	Mitochondrial ATP synthase epsilon chain domain-containing protein	1674.89	1491.58	1332.39	1399.43	1532.55	1263.58	794.013	957.26	900.175	1425.49	1262.09	1035.6	1997.3	1625.1	1401.66	1560.61	1529.62	1495.19	1489.07	1556.3	1480.3	1522.33	1608.76	1502.56
ASP.COG.0307	CADAFUAP00003792	CADAFUAG00003792	Afu2g05290	CADAFUBP00002179	CADAFUBG00002226	Isoflavone reductase family protein	4.02229	4.81641	3.52594	2.55376	7.48473	4.60939	0.277241	0.191435	0.0437883	0	0.179249	0.199144	1.16584	1.54994	1.31918	3.12057	0.872348	2.61409	0.045168	0.232164	0.252111	0.0473583	0.0472242	0.0392928
ASP.COG.0308	CADAFUAP00009590	CADAFUAG00009590	Afu7g04460	CADAFUBP00008749	CADAFUBG00008914	Rab geranylgeranyltransferase, beta subunit	42.5634	54.2037	45.231	35.798	62.7116	57.7043	66.9165	58.2093	62.2562	61.3639	58.634	50.2479	52.1833	38.7086	29.903	48.9736	46.8308	54.3227	78.4535	70.8269	82.8791	75.4508	51.1122	66.8538
ASP.COG.0309	CADAFUAP00004098	CADAFUAG00004098	Afu2g14760	CADAFUBP00002978	CADAFUBG00003035	BCS1-like ATPase, putative	5.44825	4.20838	2.81462	7.08243	2.95366	2.5011	33.4464	32.2011	34.7845	33.5477	30.7348	29.4816	11.6503	13.0109	12.3888	4.44477	11.8336	5.67371	37.3756	28.8061	29.1151	23.4614	32.6197	22.0669
ASP.COG.0310	CADAFUAP00008896	CADAFUAG00008896	Afu1g04820	CADAFUBP00000510	CADAFUBG00000518	Probable NAD(P)H-dependent D-xylose reductase xyl1	63.3246	67.3398	61.612	74.2796	71.592	54.3179	70.6696	89.35	92.6236	82.0901	82.0278	75.8222	67.1929	64.0801	65.3135	68.2933	62.4137	67.7707	85.8852	91.3582	88.0666	77.8519	81.9245	71.9356
ASP.COG.0311	CADAFUAP00000066	CADAFUAG00000066	Afu3g01860	CADAFUBP00004565	CADAFUBG00004646	Putative uncharacterized protein	5.98361	6.50264	3.45299	10.7865	4.39229	3.30605	19.2221	24.406	20.226	23.0537	23.7845	20.3777	3.18215	3.79279	3.46928	5.5955	4.37979	2.99989	12.3106	13.3214	10.8796	14.3342	18.0872	13.6121
ASP.COG.0312	CADAFUAP00002406	CADAFUAG00002406	Afu4g01490	CADAFUBP00009906	CADAFUBG00010084	Fumarylacetoacetate hydrolase family protein	0.100678	0.149586	0.229122	0	0.574804	0.556265	0.0780679	0.242577	0.0739817	0	0.0504745	0.0280383	0.0547144	0.0770197	0	0	0	0	0.0763127	0.0326873	0.0709916	0.0800133	0.0797868	0.0331932
ASP.COG.0313	CADAFUAP00004483	CADAFUAG00004483	Afu2g14180	CADAFUBP00002919	CADAFUBG00002975	HEAT repeat protein|Putative uncharacterized protein	19.6877	25.9224	36.0554	30.6678	36.5347	35.6985	8.8356	10.0799	8.35796	10.003	12.8844	9.12332	17.2761	24.5138	28.0162	34.3892	37.0939	34.9541	14.2306	17.7469	15.4144	16.5038	16.2035	15.6531
ASP.COG.0314	CADAFUAP00003751	CADAFUAG00003751	Afu2g03480	CADAFUBP00002008	CADAFUBG00002049	Putative uncharacterized protein	8.05793	5.67059	5.55001	6.20018	7.55582	5.661	21.1531	17.1949	15.3717	9.72981	11.8572	13.518	7.93465	7.70751	7.51219	4.05208	6.4059	4.30739	11.7626	10.6172	10.3554	10.5347	10.4542	9.28953
ASP.COG.0315	CADAFUAP00001706	CADAFUAG00001706	Afu6g10330	CADAFUBP00007442	CADAFUBG00007578	GTP binding protein (SPG1), putative	72.2192	68.8948	73.5448	75.9269	68.2767	45.826	74.8829	59.9258	73.7273	57.1141	72.3005	69.8144	59.8185	62.476	66.1721	59.8673	65.0574	59.6157	59.6324	55.3928	50.4333	47.9616	59.0804	51.4936
ASP.COG.0316	CADAFUAP00004323	CADAFUAG00004323	Afu2g15270	CADAFUBP00003032	CADAFUBG00003089	Putative uncharacterized protein	0.750149	0.629397	0.251056	1.68096	1.00773	0	2.66888	2.12639	3.95591	2.29873	2.30074	1.32721	0.191847	0.76516	0.801525	0	0.645979	0	10.3017	8.30941	8.7122	5.12009	4.68596	4.48087
ASP.COG.0317	CADAFUAP00003660	CADAFUAG00003660	Afu2g01080	CADAFUBP00001771	CADAFUBG00001810	Putative uncharacterized protein	10.4517	10.0142	8.53849	13.3992	6.5027	5.9228	39.587	29.1106	31.1886	19.1598	23.6467	24.2747	10.5773	8.06396	9.1463	4.82423	7.11082	4.40862	37.1227	32.4544	28.5581	18.4764	22.008	19.129
ASP.COG.0318	CADAFUAP00007683	CADAFUAG00007683	Afu1g15780	CADAFUBP00001501	CADAFUBG00001536	3-isopropylmalate dehydrogenase	206.561	191.513	176.277	217.016	175.829	211.733	119.583	132.518	118.568	167.035	155.76	158.983	279.151	226.282	236.417	198.041	251.258	221.198	147.5	144.492	141.263	181.07	168.17	180.591
ASP.COG.0319	CADAFUAP00007079	CADAFUAG00007079	Afu1g13750	CADAFUBP00001303	CADAFUBG00001329	C2H2 transcription factor (Rpn4), putative	37.8588	18.5872	18.33	24.4975	13.0866	11.5388	1225.19	866.381	804.128	722.806	379.989	820.92	8.70598	6.68934	4.4093	1.66715	7.82963	4.02211	402.792	379.739	377.723	489.787	374.767	412.402
ASP.COG.0320	CADAFUAP00002100	CADAFUAG00002100	Afu6g07050	CADAFUBP00007105	CADAFUBG00007238	Na+/H+ antiporter, putative	9.72134	10.6177	12.0897	15.8399	10.1508	14.2598	7.38245	7.09364	8.00752	5.85103	7.38967	5.89384	7.57405	8.05847	7.29244	9.19806	13.2238	8.80591	7.06432	6.5173	6.26843	5.85714	5.88601	5.57817
ASP.COG.0321	CADAFUAP00001136	CADAFUAG00001136	Afu7g02610	CADAFUBP00008665	CADAFUBG00008828	WD repeat protein	65.1047	81.0665	106.504	87.4336	126.531	105.269	44.8763	51.6738	37.2318	50.864	53.7234	42.1047	55.7683	81.3479	91.0022	122.779	113.084	127.536	76.7912	95.4958	85.6371	90.0669	78.429	85.7125
ASP.COG.0322	CADAFUAP00007216	CADAFUAG00007216	Afu1g11000	CADAFUBP00001023	CADAFUBG00001047	C6 transcription factor, putative	8.35565	7.94283	6.67623	7.45698	7.83855	4.26698	11.7273	12.4912	14.4554	10.4071	12.7769	10.6582	5.5727	3.22752	3.03208	3.79149	3.29748	3.19964	8.56928	8.26039	7.54821	7.27991	6.44327	7.18587
ASP.COG.0323	CADAFUAP00004873	CADAFUAG00004873	Afu2g15430	CADAFUBP00003047	CADAFUBG00003104	Sorbitol/xylulose reductase Sou1-like, putative	127.289	130.524	102.014	84.5515	133.578	157.74	125.051	118.729	178.987	245.081	265.385	256.405	18.959	15.6613	18.4191	7.29301	19.3681	8.55306	24.3319	17.6792	30.0494	22.302	20.1419	17.7692
ASP.COG.0324	CADAFUAP00002119	CADAFUAG00002119	Afu6g09350	CADAFUBP00009020	CADAFUBG00009186	C6 finger domain protein, putative	14.235	14.467	11.5613	9.5754	10.8766	15.2039	23.3893	22.1004	21.3095	11.9459	12.4162	15.8574	15.2997	12.6306	9.6723	14.5488	5.4228	13.9286	21.4996	23.9847	22.3886	12.7851	12.4134	13.5388
ASP.COG.0325	CADAFUAP00003172	CADAFUAG00003172	Afu8g05320	CADAFUBP00008005	CADAFUBG00008150	ATP synthase subunit alpha	2627.63	2592.58	2669.09	2390.57	2279.96	2639.07	1316.13	1496.81	1332.36	1877.95	1831.12	1660.3	2798.96	2747.02	2914.77	2349.6	2627.69	2720.75	2458.23	2452.64	2412.28	2560.76	2551.61	2533.9
ASP.COG.0326	CADAFUAP00004531	CADAFUAG00004531	Afu2g13810	CADAFUBP00002884	CADAFUBG00002939	Malate/L-lactate dehydrogenase, putative	31.924	23.7083	22.7853	34.9658	21.4078	21.2928	30.7311	27.3962	24.7599	30.9166	27.4668	30.1962	127.134	111.287	73.4009	48.0672	64.4218	41.5794	105.95	91.643	93.6046	72.9684	66.4473	61.4685
ASP.COG.0327	CADAFUAP00000276	CADAFUAG00000276	Afu3g02130	CADAFUBP00004536	CADAFUBG00004616	Oxidoreductase, zinc-binding, putative	0.119179	0.0708296	0.0339032	0.283751	0	0	0.462069	0.430729	0.569248	0.711396	0.477998	0.53105	0.226691	0.121564	0	0	0	0	0.67752	0.77388	0.29413	0.520941	0.283345	0.196464
ASP.COG.0328	CADAFUAP00009331	CADAFUAG00009331	Afu7g04400	CADAFUBP00008744	CADAFUBG00008909	Putative uncharacterized protein	8.94179	8.17366	9.68095	10.6892	7.1771	8.2686	10.5484	12.1635	12.5916	10.8495	13.3249	11.3446	9.42617	11.0975	11.8333	6.56349	9.6396	6.43373	11.2414	10.6991	9.86663	10.5853	12.785	9.57197
ASP.COG.0329	CADAFUAP00004548	CADAFUAG00004548	Afu2g13760	CADAFUBP00002879	CADAFUBG00002934	Plasma membrane SNARE protein (Sec9), putative	67.5014	63.9108	56.2788	55.1303	46.8012	51.3618	597.336	504.089	578.987	459.319	372.076	416.267	64.2058	57.9694	59.9386	40.9362	47.0116	47.4528	195.789	322.336	212.974	186.343	353.18	169.151
ASP.COG.0330	CADAFUAP00008625	CADAFUAG00008625	Afu1g01520	CADAFUBP00007729	CADAFUBG00007866	Putative uncharacterized protein	0.201211	0.047833	0.0457914	0	0	0	0	0.193921	0.177428	0.0873497	0.161402	0.313802	0.173706	0.135845	0.0907171	0	0	0	0.323035	0.276734	0.150255	0.127012	0.337741	0.105381
ASP.COG.0331	CADAFUAP00001325	CADAFUAG00001325	Afu4g03940	CADAFUBP00009628	CADAFUBG00009804	Ferric-chelate reductase, putative	186.361	174.068	87.8233	240.588	227.589	304.618	1331.89	991.748	1240.54	843.338	949.207	997.513	200.069	203.494	182.814	260.59	220.013	354.208	680.294	502.923	612.004	642.555	508.045	650.17
ASP.COG.0332	CADAFUAP00000840	CADAFUAG00000840	Afu8g02590	CADAFUBP00008177	CADAFUBG00008329	Lipase/thioesterase family protein	1.25109	0.94632	1.113	2.16632	0	0.502726	2.78688	2.84998	2.50729	3.06123	2.60014	2.68601	1.60707	1.97219	2.11757	2.08462	1.99801	1.99575	1.62074	1.65431	1.57189	1.26546	1.73058	1.22994
ASP.COG.0333	CADAFUAP00007089	CADAFUAG00007089	Afu1g09020	CADAFUBP00000828	CADAFUBG00000848	Nuclear pore complex protein (SonA), putative	146.55	152.677	163.385	148.061	166.239	165.672	101.115	100.084	100.357	104.011	116.057	108.075	176.788	176.527	177.21	162.199	184.899	187.791	165.492	146.623	162.586	156.774	160.303	169.109
ASP.COG.0334	CADAFUAP00006901	CADAFUAG00006901	Afu1g11190	CADAFUBP00001042	CADAFUBG00001067	Eukaryotic translation elongation factor 1 subunit Eef1-beta, putative	2227.89	2321.54	2280.2	2299.71	2392.91	2349.11	982.563	1260.39	1032.41	1489.79	1629.42	1297.25	1999.97	2304.28	2171.96	2704.36	2451.4	2630.52	1526.33	1768.12	1664.15	1737.57	1777.97	1798.64
ASP.COG.0335	CADAFUAP00001969	CADAFUAG00001969	Afu6g11360	CADAFUBP00007541	CADAFUBG00007677	ABC transporter, putative	67.2182	62.8252	66.5449	67.9366	67.2417	70.0989	27.4162	30.2612	26.245	39.0998	43.7085	36.1997	88.2554	84.2147	83.7298	68.4771	71.3139	70.1482	56.5572	49.1813	51.3476	58.4056	53.9718	60.5023
ASP.COG.0336	CADAFUAP00009332	CADAFUAG00009332	Afu7g06380	CADAFUBP00008941	CADAFUBG00009107	Maltase	2.46725	2.02446	1.19544	1.51593	1.09055	0.351793	6.34426	6.18756	6.45668	2.86773	3.0325	4.04289	8.23539	5.7314	5.89112	3.5427	4.19444	5.02764	8.03558	6.42903	7.00386	3.89635	3.6078	4.19841
ASP.COG.0337	CADAFUAP00004507	CADAFUAG00004507	Afu2g17760	CADAFUBP00003277	CADAFUBG00003339	Integral membrane protein	0.530739	0.458799	0.219609	0	1.65281	0	0.598611	0.930018	0.460914	0.418916	0.193515	0.456859	1.33728	1.0335	0.794245	0.947508	0.706331	0.423319	0.987445	0.657932	0.748483	0.536836	0.49708	0.572669
ASP.COG.0338	CADAFUAP00008912	CADAFUAG00008912	Afu1g00760	CADAFUBP00007336	CADAFUBG00007471	Putative uncharacterized protein	31.7938	38.1623	33.6001	33.4779	62.4395	46.6141	1170.53	1258.68	1190.89	394.23	398.373	540.922	0	0.0796805	0	0	0	0	0	0	0	0	0	0
ASP.COG.0339	CADAFUAP00005358	CADAFUAG00005358	Afu3g06910	CADAFUBP00004131	CADAFUBG00004203	WD repeat protein	13.848	12.2845	11.9512	9.93398	9.30955	10.5992	18.408	17.5447	23.1008	15.9011	18.8743	14.438	16.4591	14.5287	12.8356	10.2029	14.2171	11.7816	16.7764	15.0881	15.5728	13.645	17.5401	12.2383
ASP.COG.0340	CADAFUAP00005813	CADAFUAG00005813	Afu3g08970	CADAFUBP00003931	CADAFUBG00004001	AP-1 adaptor complex subunit beta, putative	79.2335	80.5029	86.8831	79.4244	78.3669	70.2042	58.3911	63.9088	63.4227	57.0743	70.5197	61.3873	74.3302	74.4363	80.7728	73.0213	79.1634	74.5687	64.7607	61.5216	64.3953	59.1369	61.8321	58.3686
ASP.COG.0341	CADAFUAP00005313	CADAFUAG00005313	Afu3g08300	CADAFUBP00003995	CADAFUBG00004067	DNA replication factor C subunit Rfc2, putative	46.7063	48.8438	51.2372	50.7972	57.4837	53.8637	30.9191	35.426	36.2003	34.9064	41.5036	33.0915	52.1336	53.4075	49.4862	59.8921	52.9333	58.19	38.31	42.8073	40.2872	40.0724	43.5053	45.1822
ASP.COG.0342	CADAFUAP00002937	CADAFUAG00002937	Afu5g02790	CADAFUBP00005024	CADAFUBG00005113	Amino acid permease, putative|Isoflavone reductase family protein	101.568	87.4288	75.4849	50.891	60.3	55.8542	95.7029	104.194	83.8381	138.069	121.357	109.545	148.031	128.86	136.737	125.655	149.898	126.257	161.138	172.25	134.717	178.169	137.989	154.926
ASP.COG.0343	CADAFUAP00002103	CADAFUAG00002103	Afu6g08600	CADAFUBP00007263	CADAFUBG00007396	Transcription factor TFIID complex 145 kDa subunit, putative	30.1675	32.2905	35.0271	33.4234	30.8984	29.177	33.2034	34.4695	33.0803	29.3678	33.9402	29.2578	30.4631	32.0477	37.185	25.4202	33.342	24.2953	33.1859	27.7271	29.289	25.2369	25.0875	25.1094
ASP.COG.0344	CADAFUAP00002456	CADAFUAG00002456	Afu4g01150	CADAFUBP00009875	CADAFUBG00010053	N,N-dimethylglycine oxidase	0.689364	0.322792	0.427867	1.98945	0.954131	0.923358	2.39736	3.85882	2.76309	4.21693	3.60271	2.28053	0.136233	0.29831	0.118578	0.273488	0.305812	0	1.23507	1.3022	1.09003	1.06253	2.45014	0.468335
ASP.COG.0345	CADAFUAP00002697	CADAFUAG00002697	Afu5g02580	CADAFUBP00005002	CADAFUBG00005091	mRNA splicing protein Yju2	34.9281	30.3196	29.8717	32.8153	32.8348	29.0365	49.5929	52.879	56.5787	49.9871	48.8667	48.7674	41.5204	38.7623	35.6846	31.8048	33.3865	38.2786	47.1626	45.6824	43.979	40.5842	51.2742	39.655
ASP.COG.0346	CADAFUAP00003012	CADAFUAG00003012	Afu8g05380	CADAFUBP00007999	CADAFUBG00008144	Putative uncharacterized protein	1.42679	1.17158	1.44314	3.80729	1.88892	1.06633	1.72101	3.34364	1.69171	1.70559	2.72303	2.3726	1.24364	1.53268	1.47894	1.98526	2.4217	1.57233	2.66453	2.766	2.32321	2.35551	2.33791	2.49066
ASP.COG.0347	CADAFUAP00003545	CADAFUAG00003545	Afu2g03820	CADAFUBP00002038	CADAFUBG00002083	Carboxyphosphonoenolpyruvate phosphonomutase, putative	27.6598	27.2507	25.0817	29.0575	33.8629	32.1405	18.3523	21.7109	19.99	35.5277	35.0537	26.8417	53.0301	36.6482	36.5161	30.6122	35.4826	29.0212	41.0669	46.4014	35.7503	44.554	39.6822	45.841
ASP.COG.0348	CADAFUAP00006043	CADAFUAG00006043	Afu5g13470	CADAFUBP00005976	CADAFUBG00006097	60S acidic ribosomal protein P0, putative	113.931	164.267	210.577	131.838	225.818	244.462	46.8364	61.4328	37.3897	76.3942	59.7572	51.0431	91.8825	142.982	167.092	260.226	278.225	260.559	131.913	191.405	145.405	176.723	138.131	172.884
ASP.COG.0349	CADAFUAP00008618	CADAFUAG00008618	Afu1g04470	CADAFUBP00000476	CADAFUBG00000484	Mitochondrial import inner membrane translocase subunit tim10|Mitochondrial intermembrane space translocase subunit Tim10, putative	522.395	531.141	501.601	475.052	508.849	467.022	202.426	247.878	205.986	314.056	304.276	255.097	698.967	639.667	545.16	604.119	579.77	634.399	414.274	471.295	461.816	467.494	495.562	476.978
ASP.COG.0350	CADAFUAP00005354	CADAFUAG00005354	Afu3g06390	CADAFUBP00004184	CADAFUBG00004256	2-dehydropantoate 2-reductase	53.7598	62.4891	56.8653	52.6916	57.8054	53.9608	34.8081	38.2834	36.2782	33.8403	49.5471	36.9803	68.5362	63.4036	59.2009	66.8629	64.6	62.8893	49.9177	43.9556	51.2703	43.7577	47.0421	46.0834
ASP.COG.0351	CADAFUAP00000142	CADAFUAG00000142	Afu3g03710	CADAFUBP00004360	CADAFUBG00004434	D-aminopeptidase, putative	0.0948568	0.0563746	0.0269842	0.451686	0	0	2.24339	4.11391	2.47449	1.49274	1.1889	0.845345	0.128877	0.38702	0.457674	0.310465	0.694318	0.41612	3.45121	3.72647	4.0132	1.77159	1.84174	1.46987
ASP.COG.0352	CADAFUAP00002965	CADAFUAG00002965	Afu8g06280	CADAFUBP00007693	CADAFUBG00007830	Casein kinase family protein	0.126285	0.0500351	0.119749	0.400892	0	0	0.489618	0.642356	0.494924	0.41117	0.717538	0.492374	0	0	0	0	0	0	0	0	0	0	0	0
ASP.COG.0353	CADAFUAP00000477	CADAFUAG00000477	Afu6g03460	CADAFUBP00009217	CADAFUBG00009386	Putative uncharacterized protein	22.9732	12.2793	2.24434	2.30949	1.10762	0.357299	135.315	140.179	231.921	174.757	179.805	181.986	30.8467	7.83658	4.45416	0.357948	1.40089	0.959524	112.864	99.119	93.3687	111.209	112.671	101.59
ASP.COG.0354	CADAFUAP00000950	CADAFUAG00000950	Afu8g00940	CADAFUBP00008341	CADAFUBG00008495	MFS multidrug transporter, putative	2.57681	3.06285	3.75544	4.1102	4.05842	2.80538	10.8469	9.82777	7.48081	7.49434	8.17122	9.71445	8.51268	9.15398	10.2028	14.9566	15.0519	11.8052	23.977	16.5015	17.3822	19.8333	16.2161	19.2177
ASP.COG.0355	CADAFUAP00007817	CADAFUAG00007817	Afu4g10940	CADAFUBP00006620	CADAFUBG00006748	DlpA domain protein	28.8669	20.9153	18.9658	13.8652	18.9173	17.7524	49.8675	52.8196	49.6921	51.8156	52.5531	56.4006	25.1825	19.9967	17.0697	14.4597	18.006	11.0116	28.4258	32.6643	24.9216	31.6795	34.0565	27.1449
ASP.COG.0356	CADAFUAP00008451	CADAFUAG00008451	Afu4g07300	CADAFUBP00006264	CADAFUBG00006388	Putative uncharacterized protein	507.152	566.543	481.471	445.757	330.566	215.534	404.674	388.62	364.396	338.513	426.56	381.264	302.115	245.809	269.556	205.235	229.492	222.123	384.35	337.135	328.309	245.799	252.721	259.547
ASP.COG.0357	CADAFUAP00002387	CADAFUAG00002387	Afu4g00120	CADAFUBP00009772	CADAFUBG00009950	MFS transporter, putative	0.0671189	0	0	0	0	0.370843	0.0780679	0.080859	0.0739817	0.0728439	0.0672993	0.130845	0	0.0171155	0	0	0.245643	0	0.0763127	0.0435831	0.0236639	0.0800133	0.0531912	0.132773
ASP.COG.0358	CADAFUAP00008808	CADAFUAG00008808	Afu1g04490	CADAFUBP00000478	CADAFUBG00000486	Regulator of gluconeogenesis Rmd5, putative	67.1419	55.2471	43.7335	37.5696	44.1536	36.2554	97.0996	67.1311	91.8738	69.1385	77.5441	100.466	70.685	52.0911	43.3887	33.238	33.4498	34.6114	65.6659	48.6452	53.348	51.1255	48.0092	51.2781
ASP.COG.0359	CADAFUAP00003463	CADAFUAG00003463	Afu2g05720	CADAFUBP00002222	CADAFUBG00002269	Putative uncharacterized protein	83.3367	65.297	48.4772	42.7081	58.6743	53.6847	35.3531	37.2173	44.4185	47.9602	41.8741	45.8972	90.6814	70.8052	56.2672	49.5371	58.1273	52.4604	44.9683	50.3527	48.3547	63.1869	66.4879	60.9888
ASP.COG.0360	CADAFUAP00005205	CADAFUAG00005205	Afu3g08470	CADAFUBP00003978	CADAFUBG00004049	Glucose-6-phosphate 1-dehydrogenase	287.066	245.27	275.098	306.792	263.249	226.106	237.906	280.274	308.398	211.056	250.719	192.066	297.757	258.285	265.569	280.241	300.366	266.068	264.73	364.683	288.66	242.199	270.482	217.695
ASP.COG.0361	CADAFUAP00000841	CADAFUAG00000841	Afu8g01160	CADAFUBP00008321	CADAFUBG00008475	Tartrate dehydrogenase, putative	1.84703	1.3281	0.596786	1.73731	0.520754	1.51188	6.47153	9.85289	7.07115	5.74151	5.67031	7.84917	0.768328	0.976885	1.16493	0	2.00291	0	3.56055	2.69485	3.3766	1.84848	1.98782	2.58619
ASP.COG.0362	CADAFUAP00004912	CADAFUAG00004912	Afu2g12360	CADAFUBP00002741	CADAFUBG00002796	WD repeat protein	20.9604	25.0854	26.176	22.2066	23.2368	18.3647	32.2696	22.432	23.9635	21.0919	31.7292	26.6554	24.3583	24.9541	28.3236	26.5631	32.7585	26.0795	32.4674	21.3076	24.575	29.2906	25.6477	28.3984
ASP.COG.0363	CADAFUAP00006888	CADAFUAG00006888	Afu1g14940	CADAFUBP00001419	CADAFUBG00001453	Protein translocation complex componenet (Npl1), putative	86.9608	81.4282	75.0478	90.82	66.6687	61.9884	85.7535	67.1386	71.7926	71.5665	87.8604	81.9511	100.442	92.4727	90.042	69.0945	84.4674	68.3011	88.9107	68.5695	75.462	81.0484	88.9299	84.1397
ASP.COG.0364	CADAFUAP00006315	CADAFUAG00006315	Afu5g12140	CADAFUBP00005845	CADAFUBG00005953	Integral membrane protein, putative	21.132	22.5391	23.0424	32.5899	25.7815	19.4921	28.5322	23.9705	28.5942	23.6237	33.322	31.0468	22.892	25.5312	28.1558	27.7121	26.3393	30.3333	28.8534	22.4728	26.2942	26.4114	28.0141	28.4268
ASP.COG.0365	CADAFUAP00008668	CADAFUAG00008668	Afu1g02370	CADAFUBP00000271	CADAFUBG00000276	Fumarylacetoacetate hydrolase family protein	4.97473	4.36928	3.54143	3.96753	2.79825	1.6248	3.8765	5.47155	4.71806	4.415	4.86525	4.80465	4.26176	3.84945	4.86867	1.60416	5.38127	4.73017	3.71505	3.8509	2.90305	2.57083	3.14618	3.71659
ASP.COG.0366	CADAFUAP00001669	CADAFUAG00001669	Afu6g07610	CADAFUBP00007164	CADAFUBG00007297	Putative uncharacterized protein	28.1061	10.7979	12.9552	24.5568	9.96544	8.32894	154.911	103.355	131.994	100.874	98.407	122.697	12.3317	18.7347	22.4504	6.23226	7.5496	3.13244	54.5756	45.053	54.3506	55.5511	86.2031	46.6658
ASP.COG.0367	CADAFUAP00001461	CADAFUAG00001461	Afu4g04310	CADAFUBP00009592	CADAFUBG00009768	AP-2 adaptor complex subunit alpha, putative	41.6217	49.1171	43.5551	44.5766	35.6313	36.1339	49.5378	42.3197	46.0387	40.8422	49.6306	38.4142	54.419	46.2092	46.9123	39.1404	44.3135	41.8044	45.4357	49.6854	47.8804	41.6692	55.3375	39.1437
ASP.COG.0368	CADAFUAP00000673	CADAFUAG00000673	Afu6g03510	CADAFUBP00009212	CADAFUBG00009381	Flavin containing polyamine oxidase, putative	0.921793	1.33915	0.965655	1.67214	2.00488	0.970107	7.01161	4.39498	5.01034	12.7037	8.86127	10.3011	1.82888	1.4029	1.56142	0.766226	1.28518	2.05396	39.5933	23.5623	36.977	40.1179	18.1817	36.5272
ASP.COG.0369	CADAFUAP00001176	CADAFUAG00001176	Afu7g01090	CADAFUBP00008519	CADAFUBG00008679	Proline permease PrnB	130.98	91.9128	66.5489	321.002	72.5466	77.2274	134.831	121.282	167.457	150.099	152.22	151.905	50.4469	53.3958	51.3625	13.5711	35.9797	11.1484	72.8193	78.9708	77.1732	73.6663	64.4743	56.2475
ASP.COG.0370	CADAFUAP00003384	CADAFUAG00003384	Afu2g04150	CADAFUBP00002071	CADAFUBG00002116	C6 transcription factor, putative	8.58089	8.59074	7.55358	7.6284	7.77968	10.9879	10.8659	8.94734	9.58006	6.93465	10.3949	9.55891	14.2702	10.6308	8.55005	7.95544	10.7827	12.9246	14.4041	8.9677	11.8676	11.927	10.8133	12.3848
ASP.COG.0371	CADAFUAP00009557	CADAFUAG00009557	Afu7g05950	CADAFUBP00008900	CADAFUBG00009066	Cytokinesis EF-hand protein Cdc4, putative|EF-hand protein	221.127	187.68	142.468	170.218	106.66	120.092	282.481	348.484	310.397	417.787	392.111	341.03	247.278	198.801	170.18	185.787	153.837	142.631	521.828	564.143	526.355	468.542	462.447	468.225
ASP.COG.0372	CADAFUAP00006267	CADAFUAG00006267	Afu5g09000	CADAFUBP00005536	CADAFUBG00005633	Sister chromatid cohesion protein (Eso1), putative	19.6831	24.3153	22.1301	23.0205	24.2892	28.3902	13.3241	11.3376	11.3477	12.2326	13.7945	12.879	20.8834	21.2182	18.347	26.9445	32.5556	30.297	18.3222	14.7453	15.4863	17.3665	14.5588	15.3925
ASP.COG.0373	CADAFUAP00008055	CADAFUAG00008055	Afu4g08100	CADAFUBP00006345	CADAFUBG00006470	Putative uncharacterized protein	26.6608	25.7672	27.7985	28.3297	24.2015	25.8863	18.5685	18.3663	18.5256	20.4603	25.6513	23.4034	31.0392	28.9011	30.4361	28.4783	34.5659	30.6664	35.5975	28.2497	33.7184	34.8708	31.6485	34.0565
ASP.COG.0374	CADAFUAP00008408	CADAFUAG00008408	Afu4g05985	CADAFUBP00006134	CADAFUBG00006257	Putative uncharacterized protein	37.5742	37.4499	39.364	21.2878	29.1702	16.4671	83.693	76.0846	78.0609	53.8331	76.8445	71.1445	61.4334	47.0118	41.2067	39.019	34.2813	26.1489	69.5477	63.4499	70.2524	48.8954	49.4319	52.7808
ASP.COG.0375	CADAFUAP00001741	CADAFUAG00001741	Afu6g13290	CADAFUBP00000143	CADAFUBG00000148	SWI/SNF family DNA-dependent ATPase Ris1, putative	17.4234	14.8348	18.6937	22.4216	21.2393	17.967	15.21	15.8373	13.5823	15.0063	17.9072	15.1927	15.4957	17.0131	17.7599	14.8362	19.2593	16.6852	15.1159	15.9012	15.5958	19.969	16.9912	17.4528
ASP.COG.0376	CADAFUAP00003312	CADAFUAG00003312	Afu2g05100	CADAFUBP00002161	CADAFUBG00002208	Putative uncharacterized protein	40.6087	41.2068	42.6294	48.5919	32.722	47.8862	18.4272	21.163	19.8252	28.522	23.9682	22.6964	45.3157	47.1604	46.3398	50.328	35.8122	42.3128	31.3106	33.2221	30.6059	37.7171	32.1267	31.6162
ASP.COG.0377	CADAFUAP00008231	CADAFUAG00008231	Afu4g09240	CADAFUBP00006458	CADAFUBG00006586	Putative uncharacterized protein	26.9817	21.0845	18.8441	26.3218	17.0732	23.0314	30.3907	30.5311	29.1329	24.0953	25.9412	21.8298	31.0997	28.0762	28.2396	16.3126	25.2053	19.4789	25.9296	27.9796	28.4986	26.5388	29.6594	24.6482
ASP.COG.0378	CADAFUAP00005501	CADAFUAG00005501	Afu3g10460	CADAFUBP00003789	CADAFUBG00003857	Nuclear transport factor NTF-2, putative	632.795	595.993	520.824	526.406	563.572	511.401	432.185	553.771	507.507	559.461	572.334	497.324	752.742	688.058	599.039	657.542	526.723	570.917	569.932	637.542	609.558	563.606	589.57	555.772
ASP.COG.0379	CADAFUAP00007189	CADAFUAG00007189	Afu1g14710	CADAFUBP00001397	CADAFUBG00001431	Beta-glucosidase, putative	22.3428	20.894	21.9451	27.1011	24.5098	23.3599	61.1295	69.5315	69.6879	53.7564	48.6864	66.6978	15.9424	18.7262	18.7746	14.6894	20.9486	15.123	20.8305	19.7243	20.0889	20.6516	20.5159	17.3919
ASP.COG.0380	CADAFUAP00001334	CADAFUAG00001334	Afu4g04710	CADAFUBP00009550	CADAFUBG00009725	Protein tyrosine phosphatase (Pyp1), putative	29.6206	31.497	37.1045	43.1035	40.2529	31.3618	29.9527	30.9276	30.5363	17.5083	28.6968	25.4089	6.54293	8.56273	8.59762	8.21343	15.7443	14.1539	7.60855	9.52481	7.35187	6.38675	7.57611	6.67797
ASP.COG.0381	CADAFUAP00006398	CADAFUAG00006398	Afu5g09650	CADAFUBP00005602	CADAFUBG00005699	Small monomeric GTPase (Gtr1), putative	42.3225	41.2204	36.1996	33.6907	35.9721	38.236	63.8332	52.967	72.1807	49.7158	62.7093	66.2463	60.5955	50.5706	43.5622	50.0331	43.472	39.4204	70.4621	58.1828	70.7564	55.9428	53.6152	55.712
ASP.COG.0382	CADAFUAP00002594	CADAFUAG00002594	Afu5g02000	CADAFUBP00004943	CADAFUBG00005032	Proline racemase, putative	8.71786	6.37677	3.86801	4.18427	3.16857	4.0885	35.0013	34.5441	35.8201	30.2667	30.8844	31.4528	2.63908	3.58523	3.62282	2.11919	3.38523	2.43461	6.94104	4.98517	6.68534	5.18255	5.97422	5.12332
ASP.COG.0383	CADAFUAP00005829	CADAFUAG00005829	Afu3g09700	CADAFUBP00003866	CADAFUBG00003934	Sec23/Sec24 family protein	104.242	100.421	86.0532	94.6773	68.7228	69.0999	81.9104	78.524	72.486	76.9812	87.6792	75.5605	81.9976	74.6161	77.0428	49.054	61.7236	57.0696	59.7625	49.4331	52.9356	54.36	53.8606	51.9116
ASP.COG.0384	CADAFUAP00002473	CADAFUAG00002473	Afu4g00860	CADAFUBP00009843	CADAFUBG00010021	Cell surface protein, putative	87.2239	94.7428	71.1564	47.0906	80.5513	56.0973	17.4839	32.5114	53.0491	12.7363	34.7718	33.0127	0	0.0348602	0.0775987	0	0	0.599702	0	0	0.0963955	0	0.054169	0
ASP.COG.0385	CADAFUAP00007582	CADAFUAG00007582	Afu1g11570	CADAFUBP00001081	CADAFUBG00001106	Quinate utilisation oxidoreductase QutH	2.10236	1.59569	0.749382	4.34209	1.15692	1.1196	1.88554	2.35982	2.41969	3.24384	2.13341	2.34198	3.68917	4.18551	3.99707	0.994841	2.22484	0.888932	4.33908	4.17768	2.39334	3.26114	3.09132	2.30489
ASP.COG.0386	CADAFUAP00002043	CADAFUAG00002043	Afu6g10040	CADAFUBP00007413	CADAFUBG00007549	Fructosyl amine: oxygen oxidoreductase|Fructosyl amine\x3a oxygen oxidoreductase	8.9047	8.15475	5.50384	7.90221	7.39486	4.02545	9.66682	8.6796	9.27982	10.7625	11.7696	12.2643	7.21499	6.89474	7.19133	4.23926	6.51792	9.23315	8.40636	6.91235	7.0496	7.14127	6.86444	6.77912
ASP.COG.0387	CADAFUAP00008179	CADAFUAG00008179	Afu4g11070	CADAFUBP00006631	CADAFUBG00006759	Nucleoporin SONB, putative	74.9331	90.0343	108.667	95.3661	95.7635	107.793	49.759	60.3151	46.637	55.0686	54.5621	47.0145	66.3026	73.1739	86.1131	77.9035	80.8804	85.9931	64.0304	59.7169	62.664	61.4462	53.8453	54.98
ASP.COG.0388	CADAFUAP00004481	CADAFUAG00004481	Afu2g12660	CADAFUBP00002770	CADAFUBG00002825	Polyprenyl synthetase family protein	0	0	0.103704	0	0	0	0	0	0	0	0	0.101524	0	0	0	0	0	0	0	0.118358	0	0	0.433352	0
ASP.COG.0389	CADAFUAP00005580	CADAFUAG00005580	Afu3g09600	CADAFUBP00003876	CADAFUBG00003944	Pre-rRNA processing nucleolar protein Sik1, putative	243.214	295.724	390.815	296.569	428.736	399.217	100.967	120.596	88.8876	158.662	150.394	125.958	182.768	256.822	299.432	386.507	377.078	388.53	239.872	314.722	261.427	301.158	253.801	282.031
ASP.COG.0390	CADAFUAP00001874	CADAFUAG00001874	Afu6g10400	CADAFUBP00007449	CADAFUBG00007585	Putative uncharacterized protein	25.6983	33.834	29.973	30.842	32.937	29.2668	16.0026	14.9951	16.8607	14.0305	17.0906	13.8901	28.3451	27.6569	27.7455	37.7637	32.4381	40.032	30.2719	22.7828	26.0532	22.4867	18.0382	22.4784
ASP.COG.0391	CADAFUAP00004429	CADAFUAG00004429	Afu2g11570	CADAFUBP00002671	CADAFUBG00002725	F-box domain protein	17.3637	19.8289	12.7795	14.4212	11.5273	12.8288	54.2871	50.1876	62.4988	37.3608	42.8174	49.1159	9.98505	7.4912	5.24328	4.62578	2.95572	3.54286	33.8601	30.449	25.1637	15.4444	16.1607	17.3073
ASP.COG.0392	CADAFUAP00009664	CADAFUAG00009664	Afu7g04650	CADAFUBP00008768	CADAFUBG00008933	Proteasome subunit beta type	211.644	189.751	166.551	165.09	166.23	135.673	177.804	194.444	198.614	192.196	209.927	180.96	283.672	234.068	211.035	189.825	190.007	206.207	212.228	189.857	203.531	176.473	188.02	185.355
ASP.COG.0393	CADAFUAP00006726	CADAFUAG00006726	Afu5g10060	CADAFUBP00005640	CADAFUBG00005744	Cytochrome b5 reductase, putative	0.152497	0.158604	0.130144	0.726155	0.435326	1.26386	0.38431	0.275573	0.364194	0.0827523	0.11468	0.106174	0.663005	0.622194	0.757422	0.24956	0	0.668978	0.173386	0.272313	0.188179	0.151495	0.271919	0.276527
ASP.COG.0394	CADAFUAP00001877	CADAFUAG00001877	Afu6g08420	CADAFUBP00007245	CADAFUBG00007378	Ubiquitin-protein ligase E3 component (UBR1), putative	25.6969	29.1096	28.4126	30.4022	26.9725	25.2514	29.0742	32.5263	32.7535	24.6239	29.3402	25.0982	30.1443	24.6398	24.1642	22.6896	24.6822	25.8307	27.2464	21.1459	24.2059	23.0309	22.4774	19.4923
ASP.COG.0395	CADAFUAP00008210	CADAFUAG00008210	Afu4g06940	CADAFUBP00006227	CADAFUBG00006350	Sphingolipid desaturase, putative	47.459	49.7122	29.5959	35.4555	22.6204	27.9297	45.1565	25.5114	32.4273	28.5059	36.85	45.4487	110.592	66.1242	52.7542	29.289	35.2508	34.4618	58.9759	30.8282	49.4206	46.9332	44.256	55.8315
ASP.COG.0396	CADAFUAP00003222	CADAFUAG00003222	Afu8g06860	CADAFUBP00007880	CADAFUBG00008018	Putative uncharacterized protein	0	0	0	0	0	0	0	0	0	0	0	0	0.0709877	0.0999272	0.0741458	0.427525	0.478055	0	1.48515	1.48433	2.80924	1.09002	0.621104	0.559854
ASP.COG.0397	CADAFUAP00000372	CADAFUAG00000372	Afu3g01360	CADAFUBP00004609	CADAFUBG00004692	Siderochrome-iron transporter, putative	0.150002	0.193154	0.113791	0.238092	0	0	2.11305	1.4256	1.23086	0.705453	0.82723	1.15577	0.203708	0.191169	0.156032	0	0.182912	0	0.833423	0.519248	0.599103	0.516358	0.257448	0.411941
ASP.COG.0398	CADAFUAP00002692	CADAFUAG00002692	Afu5g01530	CADAFUBP00004898	CADAFUBG00004987	Polyglutamate biosynthesis protein, putative|Short chain dehydrogenase, putative	0.418917	0.213401	0.238341	0.854907	0	0.661311	0.835293	1.39386	1.14338	0.584549	0.0600062	0.266665	0.552897	0.488342	0.509553	0.78349	0	0	0.589704	1.20466	0.37979	0.190246	0.711403	0.157846
ASP.COG.0399	CADAFUAP00003021	CADAFUAG00003021	Afu8g04090	CADAFUBP00008124	CADAFUBG00008276	Choline oxidase (CodA), putative	473.512	423.886	312.177	385.824	320.105	321.585	344.34	406.439	405.862	617.524	649.005	560.007	260.526	211.57	195.897	136.041	131.031	155.356	241.591	250.118	268.732	298.56	248.767	267.607
ASP.COG.0400	CADAFUAP00008122	CADAFUAG00008122	Afu4g06070	CADAFUBP00006143	CADAFUBG00006266	Translation initiation regulator (Gcn20), putative	63.8365	64.2931	73.6754	81.8508	71.721	65.012	36.7719	41.4328	41.0628	45.8544	51.6012	41.4336	50.6675	62.6366	69.2984	65.3738	74.6329	64.8435	49.6567	56.8007	46.8291	49.835	57.4923	47.5879
ASP.COG.0401	CADAFUAP00002359	CADAFUAG00002359	Afu6g14270	CADAFUBP00000048	CADAFUBG00000048	Putative uncharacterized protein	6.86131	6.31395	4.70125	4.91836	1.68487	3.26107	5.3776	5.80687	6.9394	1.92169	6.50988	5.67086	0.664202	0.283326	0.315341	0	0	0	0.421088	0.649319	0.626763	0.0883015	0.704412	0.293052
ASP.COG.0402	CADAFUAP00008497	CADAFUAG00008497	Afu4g11810	CADAFUBP00006701	CADAFUBG00006829	Putative uncharacterized protein	4.53023	5.23653	4.11447	2.37488	7.59323	2.75563	5.02753	4.13911	5.98601	4.96175	3.00049	6.80591	1.67144	1.2718	1.13241	0	0.608434	0	2.70927	2.32095	3.10649	3.03883	2.17386	2.85016
ASP.COG.0403	CADAFUAP00009174	CADAFUAG00009174	Afu1g05100	CADAFUBP00000536	CADAFUBG00000547	GARP complex subunit Vps53, putative	24.5368	28.0551	26.1966	20.5517	20.6134	21.5536	16.6048	17.5317	18.16	16.417	19.3909	17.0472	31.6875	29.5465	32.5554	21.4609	27.035	29.4925	27.6186	19.2271	22.0789	19.9044	19.3712	18.4164
ASP.COG.0404	CADAFUAP00002772	CADAFUAG00002772	Afu5g02480	CADAFUBP00004992	CADAFUBG00005081	Glycogen synthase Gsy1, putative	26.6165	16.1535	12.6251	56.0883	11.7789	8.74807	153.15	157.2	193.524	149.862	172.877	168.146	2.90732	2.91189	2.32856	2.04146	2.80952	2.52571	20.0203	26.2168	18.7935	18.0932	18.8785	13.4616
ASP.COG.0405	CADAFUAP00005283	CADAFUAG00005283	Afu3g12170	CADAFUBP00003623	CADAFUBG00003688	MFS sugar transporter, putative	1.95488	1.52947	1.83023	3.4171	0.282557	0.82033	2.12986	2.50412	2.80028	2.20219	2.80373	2.5636	2.11133	3.20553	3.947	1.94378	3.07915	2.38817	2.7197	2.68338	2.722	2.77292	3.13767	2.49647
ASP.COG.0406	CADAFUAP00005706	CADAFUAG00005706	Afu3g13670	CADAFUBP00003477	CADAFUBG00003539	Siderochrome-iron transporter, putative	0.121054	0.287776	0.0860918	3.02627	1.72784	0.334423	2817.19	2325.81	2476.99	2186.98	2480.18	2662.48	0.871689	1.41998	0.309216	13.6692	12.1835	11.683	1296.72	842.574	1127.96	1294.49	1132.8	1386.61
ASP.COG.0407	CADAFUAP00001474	CADAFUAG00001474	Afu4g03480	CADAFUBP00009677	CADAFUBG00009853	Putative uncharacterized protein	69.2165	54.4025	37.1908	18.0444	33.8048	15.703	36.5464	43.7497	66.5694	25.8327	49.3951	35.6835	0.900987	0.181184	0.403315	0	0	0	2.42354	1.84548	1.58653	0.752906	1.68924	0.546596
ASP.COG.0408	CADAFUAP00001210	CADAFUAG00001210	Afu7g00680	CADAFUBP00008479	CADAFUBG00008638	Putative uncharacterized protein	2.02514	1.40416	1.53626	2.81262	1.92703	0	0.523445	1.01655	0.868082	0.732627	1.01529	1.12798	2.52216	1.67835	2.15539	0	1.23528	0	2.55838	2.24648	1.66599	1.94477	1.80552	1.391
ASP.COG.0409	CADAFUAP00000323	CADAFUAG00000323	Afu3g03400	CADAFUBP00004400	CADAFUBG00004475	Siderophore biosynthesis acetylase AceI, putative	1.00388	1.21711	6.60257	4.58905	19.7163	45.2605	0.0934117	0.225753	0.11803	1.74322	0.684476	0.939374	2.4005	2.35514	2.00583	13.4056	5.58454	8.80772	0.152186	0.234671	0.566297	2.52114	3.30957	4.63367
ASP.COG.0410	CADAFUAP00005682	CADAFUAG00005682	Afu3g06890	CADAFUBP00004133	CADAFUBG00004205	RRM domain protein	89.1791	92.2482	100.202	96.9556	96.5978	77.9019	89.7148	75.8366	85.1714	86.6819	86.3211	93.0838	83.5658	80.0928	89.5197	83.3366	81.0447	81.135	83.7687	88.6455	86.4953	75.5378	82.4225	83.7556
ASP.COG.0411	CADAFUAP00005513	CADAFUAG00005513	Afu3g07680	CADAFUBP00004058	CADAFUBG00004130	Ran GTPase activating protein 1 (RNA1 protein)	200.16	255.025	257.268	205.106	252.946	267.616	71.0262	86.3088	84.9754	110.334	96.559	81.9136	183.399	207.393	216.906	313.894	280.216	305.414	171.008	225.04	197.298	194.845	161.063	169.37
ASP.COG.0412	CADAFUAP00008066	CADAFUAG00008066	Afu4g10150	CADAFUBP00006546	CADAFUBG00006674	Alpha-glucosidase AgdA, putative	2.00772	1.83168	2.48497	4.52855	2.011	2.14075	2.79955	3.05523	3.79187	2.31277	2.61352	2.23655	2.62249	2.74849	3.72885	3.22797	5.15641	4.48101	2.99025	2.29862	2.08631	3.38719	2.58205	3.15871
ASP.COG.0413	CADAFUAP00003576	CADAFUAG00003576	Afu2g06170	CADAFUBP00002268	CADAFUBG00002319	Autophagy-related protein 22-1|Autophagy protein Atg22, putative	23.9354	27.5246	23.1564	28.966	26.1733	21.4323	35.935	28.558	38.1786	24.3345	37.274	30.8373	26.399	23.3503	20.4007	22.1218	22.3704	22.6888	31.8305	25.7416	29.756	24.0788	24.1969	23.6015
ASP.COG.0414	CADAFUAP00008129	CADAFUAG00008129	Afu4g12680	CADAFUBP00006780	CADAFUBG00006908	DNA repair protein Rad50	11.802	10.9472	12.4053	16.3995	12.6061	9.68006	10.7287	11.517	12.9712	11.9165	13.8731	11.4026	15.4386	14.5166	15.7947	12.8028	14.519	16.5512	16.0866	13.1684	14.691	12.7547	13.9498	12.9057
ASP.COG.0415	CADAFUAP00008826	CADAFUAG00008826	Afu1g01250	CADAFUBP00007755	CADAFUBG00007892	Glucuronyl hydrolase, putative	1.21923	1.06397	1.3171	1.46979	1.40981	2.72868	2.29771	2.35507	2.06404	0.736985	0.804687	1.47854	0.838732	0.724136	0.893566	1.01026	0.225932	1.35406	1.49737	1.22262	1.93708	0.80952	0.587075	0.814125
ASP.COG.0416	CADAFUAP00005855	CADAFUAG00005855	Afu3g13120	CADAFUBP00003530	CADAFUBG00003595	Porphobilinogen deaminase Hem3, putative	14.3417	12.0331	10.7789	18.5937	7.70644	6.92519	30.1663	37.4009	24.3719	31.7054	28.2287	26.4481	11.0296	11.5308	11.274	6.94239	11.9972	12.2656	22.8743	23.1329	18.6619	20.3055	22.2729	15.4805
ASP.COG.0417	CADAFUAP00001757	CADAFUAG00001757	Afu6g11840	CADAFUBP00007586	CADAFUBG00007722	Sodium bile acid symporter family protein	0.0573825	0.136412	0.0435301	0	0	0	10.8866	9.30943	11.9191	14.6974	15.6116	17.5787	0.12474	0.0585308	0.0651446	0	0	0	8.58304	2.21081	4.85548	2.06739	2.42534	1.69008
ASP.COG.0418	CADAFUAP00007279	CADAFUAG00007279	Afu1g13070	CADAFUBP00001234	CADAFUBG00001260	U3 small nucleolar ribonucleoprotein protein IMP4, putative	69.5781	81.961	98.264	52.9023	121.681	109.614	42.5024	50.8506	35.3628	62.3173	40.5803	42.0849	66.8153	71.1727	68.0181	136.915	110.363	114.88	90.011	135.963	102.72	117.576	93.0306	104.578
ASP.COG.0419	CADAFUAP00003808	CADAFUAG00003808	Afu2g04350	CADAFUBP00002089	CADAFUBG00002134	Putative uncharacterized protein	11.1359	9.55584	10.7237	16.3018	10.5415	11.9018	105.768	85.143	90.2537	93.0543	78.4889	92.0638	11.1631	10.5152	12.0746	6.79853	11.8254	6.07478	75.5159	61.0453	58.9127	67.8973	78.2525	74.2156
ASP.COG.0420	CADAFUAP00002587	CADAFUAG00002587	Afu5g02070	CADAFUBP00004951	CADAFUBG00005040	Putative uncharacterized protein	35.2503	43.6496	56.1555	36.9703	45.8555	46.3489	18.407	18.7068	12.7876	24.3102	18.97	21.1749	33.7552	40.0064	40.1705	59.0012	52.9104	43.8464	42.6155	50.8205	40.525	45.1784	33.0276	44.4868
ASP.COG.0421	CADAFUAP00001633	CADAFUAG00001633	Afu6g06880	CADAFUBP00007089	CADAFUBG00007221	Histone chaperone rtt106|Negative regulator of DNA transposition (Rtt106), putative	37.242	40.9478	49.0498	40.0547	48.2245	52.0689	35.888	38.5446	34.9329	29.2818	33.5275	28.4808	33.2519	34.6763	37.6634	37.2418	40.877	42.2599	31.192	40.6144	30.1984	31.4286	36.7058	27.6871
ASP.COG.0422	CADAFUAP00002674	CADAFUAG00002674	Afu5g01960	CADAFUBP00004939	CADAFUBG00005028	Phosphate transporter (Pho88), putative	360.083	353.386	329.649	345.953	312.824	299.39	257.913	291.386	252.311	302.831	340.563	268.638	438.801	371.264	321.758	346.777	316.858	293.481	319.173	323.648	349.962	322.08	372.867	329.456
ASP.COG.0423	CADAFUAP00001293	CADAFUAG00001293	Afu4g02750	CADAFUBP00009759	CADAFUBG00009936	MFS monocarboxylate transporter, putative	0.556521	0.685995	0.703624	1.17779	0	0.911074	11.22	9.99878	9.90567	8.23217	7.77091	11.5265	1.25459	1.07224	1.9188	0.809549	2.71569	2.53178	8.4367	7.09361	7.64495	7.37151	7.15463	6.19764
ASP.COG.0424	CADAFUAP00001608	CADAFUAG00001608	Afu6g12930	CADAFUBP00000176	CADAFUBG00000181	Mitochondrial aconitate hydratase, putative	684.581	710.797	784.049	719.422	733.959	818.636	351.639	397.163	375.22	549.762	620.977	477.797	540.639	652.494	742.246	868.471	980.02	931.117	563.58	579.08	550.829	577.238	579.887	546.172
ASP.COG.0425	CADAFUAP00009661	CADAFUAG00009661	Afu7g06270	CADAFUBP00008929	CADAFUBG00009095	Cyanamide hydratase, putative	1.82344	1.61491	1.46462	1.70251	0.816516	2.37054	13.3076	8.27	14.818	14.5125	9.10586	11.3512	3.41979	1.56817	1.46124	0	0.523409	0	35.9357	26.3274	71.9525	65.1839	19.8342	70.7271
ASP.COG.0426	CADAFUAP00001478	CADAFUAG00001478	Afu4g03850	CADAFUBP00009637	CADAFUBG00009813	Protein kinase Yak1, putative	27.3058	29.1371	27.4899	26.8536	23.0574	22.1127	37.5225	33.5896	45.1165	26.2785	35.478	34.3899	27.0888	24.8276	27.2303	20.6012	23.8351	18.5145	30.1843	25.2672	26.1683	21.6143	24.8834	21.3279
ASP.COG.0427	CADAFUAP00009226	CADAFUAG00009226	Afu1g06440	CADAFUBP00000670	CADAFUBG00000685	MFS multidrug transporter, putative	7.30969	8.49223	6.79758	9.86318	7.54113	8.95652	25.9777	17.3831	16.5664	26.4874	22.6954	38.0388	5.48157	6.01682	6.54335	3.9301	9.44841	9.21824	11.1723	8.6158	8.67871	9.85317	7.18459	9.85764
ASP.COG.0428	CADAFUAP00008348	CADAFUAG00008348	Afu4g08460	CADAFUBP00006381	CADAFUBG00006506	Putative uncharacterized protein	42.9444	38.0558	37.5006	54.6251	46.2982	38.2481	36.9232	33.4778	82.2987	43.5754	41.8947	38.5026	36.3311	42.2402	40.6138	40.1358	53.9278	39.0444	29.3092	34.6764	35.0059	39.0222	46.749	35.3761
ASP.COG.0429	CADAFUAP00006542	CADAFUAG00006542	Afu5g13270	CADAFUBP00005957	CADAFUBG00006078	pH signal transduction protein PalH	29.3366	28.628	26.5175	31.4743	27.6568	22.5125	33.2271	28.3065	31.2384	30.7334	31.4809	32.0373	27.0272	27.2107	30.5681	18.3739	29.4927	23.0379	25.8571	26.0608	22.4101	21.9298	26.5139	21.434
ASP.COG.0430	CADAFUAP00002481	CADAFUAG00002481	Afu4g01130	CADAFUBP00009873	CADAFUBG00010051	Dienelactone hydrolase family protein	1.64244	2.27097	1.71635	3.83064	0.765484	2.96318	1.35155	1.56139	2.36457	0.436538	1.00828	0.70945	0.0728648	0.10257	0.0761064	0	0.490696	0	0.050814	0.0870615	0	0.213112	0.0531272	0.0442044
ASP.COG.0431	CADAFUAP00006032	CADAFUAG00006032	Afu5g13715	CADAFUBP00006001	CADAFUBG00006123	Integral membrane protein PTH11-like, putative|Putative uncharacterized protein	1.02666	0.976253	0.0849623	0.711088	0.426294	0	52.6291	27.9449	32.6186	33.7917	40.5406	49.0326	22.0541	9.95799	3.75091	2.6882	1.36633	0.982645	68.0002	34.9085	55.8614	55.9284	53.9653	67.2788
ASP.COG.0432	CADAFUAP00001250	CADAFUAG00001250	Afu7g01390	CADAFUBP00008550	CADAFUBG00008710	Putative uncharacterized protein	27.3311	27.3358	24.5989	25.5908	27.6425	29.426	30.6727	28.814	27.3951	26.6935	29.2251	29.7181	37.4161	32.9153	33.1168	23.453	24.8074	25.4873	34.6072	31.8161	29.7701	26.6272	28.5854	24.0398
ASP.COG.0433	CADAFUAP00004425	CADAFUAG00004425	Afu2g17800	CADAFUBP00003280	CADAFUBG00003342	C6 transcription factor, putative	2.28159	2.53636	1.51289	4.53334	0.749715	0.725534	22.7831	24.0194	27.0425	13.7527	18.5322	15.3229	4.44526	2.51283	2.70538	3.16201	3.0643	1.13015	18.6733	15.8086	17.0306	13.7691	13.2708	12.6557
ASP.COG.0434	CADAFUAP00001543	CADAFUAG00001543	Afu6g00310	CADAFUBP00009448	CADAFUBG00009623	Serine carboxypeptidase (CpdS), putative	0.801377	0.666775	0.237089	0.457916	0.366024	0	10.1164	9.57705	9.16293	9.98452	8.61385	10.8018	2.16015	0.964547	0.8188	1.04916	1.40779	0.843719	14.9185	13.1133	11.3241	17.5526	15.5723	15.4299
ASP.COG.0435	CADAFUAP00000225	CADAFUAG00000225	Afu3g02750	CADAFUBP00004466	CADAFUBG00004544	C6 transcription factor, putative	1.66286	1.15495	1.27663	3.43437	0.457531	1.10694	4.02358	3.84562	4.01909	4.91398	5.1426	4.72022	0.828369	0.685321	0.774145	0.525144	0.734015	0.175964	3.69413	2.98232	3.45069	3.65011	3.90998	3.02847
ASP.COG.0437	CADAFUAP00009574	CADAFUAG00009574	Afu7g06320	CADAFUBP00008934	CADAFUBG00009100	C6 transcription factor, putative	13.307	11.8998	13.6135	12.2641	17.7087	18.0557	7.92409	10.1202	8.83211	7.15339	11.4684	8.08283	12.0555	10.7484	12.1516	9.42678	9.5274	14.8216	11.7134	12.7858	11.5606	12.7436	16.3288	14.2803
ASP.COG.0438	CADAFUAP00002706	CADAFUAG00002706	Afu5g03510	CADAFUBP00005092	CADAFUBG00005183	PQ loop repeat protein	22.3103	26.5186	24.3157	21.9113	27.8636	38.5213	19.0298	14.2787	21.3639	18.0843	17.7564	20.0767	26.0681	22.7923	22.5184	37.8798	25.5162	34.8667	24.9436	16.7054	22.1719	22.5515	17.515	24.8712
ASP.COG.0439	CADAFUAP00007251	CADAFUAG00007251	Afu1g09070	CADAFUBP00000833	CADAFUBG00000853	Putative uncharacterized protein	30.8019	29.9667	28.9299	33.7543	22.8059	20.804	32.269	31.3716	31.6627	27.4683	33.5686	26.8446	27.1623	26.4421	30.7217	21.9685	27.2013	24.5612	27.2128	23.5143	24.2648	21.5457	25.1044	21.7948
ASP.COG.0440	CADAFUAP00003483	CADAFUAG00003483	Afu2g06200	CADAFUBP00002271	CADAFUBG00002322	Putative uncharacterized protein	59.6545	68.8321	81.6948	86.8066	93.8937	73.721	45.385	49.1571	43.551	44.8738	56.548	45.4331	56.0704	67.7124	77.1471	91.9114	88.0113	82.0133	60.0055	57.4998	55.9855	61.3123	59.7863	64.221
ASP.COG.0441	CADAFUAP00008406	CADAFUAG00008406	Afu4g12450	CADAFUBP00006761	CADAFUBG00006889	Conserved lysine-rich protein, putative	525.969	513.367	397.13	342.299	391.512	334.791	1314.66	731.072	798.258	785.265	706.644	1274.94	557.011	391.681	362.734	323.973	288.015	299.285	611.455	436.126	618.298	582.106	416.005	638.763
ASP.COG.0442	CADAFUAP00007666	CADAFUAG00007666	Afu1g09040	CADAFUBP00000830	CADAFUBG00000850	Intermediate filament protein (Mdm1), putative	17.7416	17.7154	15.6058	18.4249	17.1821	11.8771	23.0583	20.0845	22.1568	15.4133	21.2955	21.4959	19.7198	17.2123	15.6756	12.8519	14.1611	17.0998	21.2798	13.7537	18.4318	14.0431	16.0362	15.9983
ASP.COG.0443	CADAFUAP00001458	CADAFUAG00001458	Afu4g03040	CADAFUBP00009728	CADAFUBG00009905	Got1 family protein	50.4199	60.0034	64.5177	49.835	94.1968	72.1106	29.5969	22.3485	21.4429	20.9795	20.1234	22.6998	62.2295	52.2451	51.2295	73.3437	99.1358	69.1365	38.9175	36.4574	37.2457	39.1411	37.0788	43.1919
ASP.COG.0444	CADAFUAP00002140	CADAFUAG00002140	Afu6g09420	CADAFUBP00009009	CADAFUBG00009175	Putative uncharacterized protein	2.69094	2.47158	0.904681	2.91218	4.19002	1.35163	25.6083	19.7455	28.043	13.8058	19.2551	23.913	2.99129	2.30811	2.63835	0	1.79061	1.07315	8.80776	6.11569	9.2286	8.16556	6.97924	7.6621
ASP.COG.0445	CADAFUAP00005801	CADAFUAG00005801	Afu3g10150	CADAFUBP00003821	CADAFUBG00003889	Putative uncharacterized protein	44.561	46.0195	54.5999	60.0046	68.9388	65.9396	60.3154	45.7262	51.3033	59.6952	48.1827	59.8845	48.2051	38.9543	36.9801	59.5107	55.7534	48.3506	75.4552	64.2298	58.4619	74.3718	58.6391	69.7603
ASP.COG.0446	CADAFUAP00006306	CADAFUAG00006306	Afu5g10480	CADAFUBP00005681	CADAFUBG00005786	Adenylyltransferase and sulfurtransferase uba4 Molybdopterin-synthase adenylyltransferase Molybdopterin-synthase sulfurtransferase	28.3649	31.3865	34.0403	37.4781	37.3492	38.4037	19.4716	25.2302	25.2375	24.6645	25.6568	20.5908	23.8495	28.3938	33.633	44.1607	43.3947	38.8616	25.8519	28.297	23.1123	23.6936	24.3016	23.0958
ASP.COG.0447	CADAFUAP00008099	CADAFUAG00008099	Afu4g09900	CADAFUBP00006520	CADAFUBG00006648	Cell wall biogenesis protein Ecm15, putative	51.2056	45.2878	42.3466	33.7541	40.4708	36.0735	49.1802	51.9123	50.8554	56.1806	60.4148	52.574	56.1122	44.3814	36.3193	31.1378	32.77	17.1848	59.6689	59.2926	57.2841	55.298	51.8152	53.8141
ASP.COG.0448	CADAFUAP00003343	CADAFUAG00003343	Afu2g02350	CADAFUBP00001897	CADAFUBG00001938	MYB DNA-binding domain protein	22.9823	29.4847	32.8386	21.7079	35.3069	36.5775	12.6029	12.1143	6.87467	13.7889	11.8251	11.8459	30.301	30.3666	30.1189	41.3891	41.6384	43.3013	27.644	25.7539	25.5767	30.8275	22.1166	30.6484
ASP.COG.0449	CADAFUAP00000826	CADAFUAG00000826	Afu8g00580	CADAFUBP00008377	CADAFUBG00008531	Glutathione S-transferase, putative|Translation elongation factor eEF-1, gamma subunit, putative	0.271085	0.201387	0.347024	1.29084	0	0.748896	112.092	135.585	49.1034	4.78088	4.48493	4.49199	0.147323	0.27651	0.115408	0.443629	0.992124	0	1.64383	0.616095	1.67257	1.02335	0.805623	1.02782
ASP.COG.0450	CADAFUAP00007724	CADAFUAG00007724	Afu4g10860	CADAFUBP00006613	CADAFUBG00006741	Putative uncharacterized protein	48.1382	50.272	72.2374	53.7856	76.4899	60.3953	23.081	15.6673	17.4241	14.023	16.7215	22.1524	37.9583	45.0847	62.2864	56.5089	70.1631	56.8048	15.0414	14.1958	12.3917	16.7063	17.1477	14.0459
ASP.COG.0451	CADAFUAP00004244	CADAFUAG00004244	Afu2g17890	CADAFUBP00003290	CADAFUBG00003352	RTA1 domain protein, putative	0.0781174	0.0619015	0.148149	0	0.594662	0	0.363442	0.460088	0.382688	0.113041	0.365528	0.406097	0.113209	0.398403	0.20693	0	0	0	0.710542	0.371982	0.330499	0.455276	0.742889	0.515099
ASP.COG.0452	CADAFUAP00005155	CADAFUAG00005155	Afu3g07390	CADAFUBP00004086	CADAFUBG00004158	Putative uncharacterized protein	2.72239	2.05203	1.20889	0.63236	0	1.46748	16.2701	20.3715	14.3451	13.1155	14.7804	12.2786	5.55716	2.64141	2.71374	0	2.91614	0	11.8779	6.89858	8.89593	9.92088	11.0505	9.63236
ASP.COG.0453	CADAFUAP00006970	CADAFUAG00006970	Afu1g16610	CADAFUBP00001566	CADAFUBG00001603	SWR1-complex protein 5|Swr1p complex component (Swc5), putative	32.7878	30.6853	30.4574	28.7879	31.7328	30.1706	41.5106	45.2657	42.6339	36.193	38.3756	34.3523	28.51	29.1422	32.4352	28.0851	30.6908	32.082	31.3384	37.1673	32.0754	27.5109	32.1855	28.3873
ASP.COG.0454	CADAFUAP00005494	CADAFUAG00005494	Afu3g14530	CADAFUBP00003394	CADAFUBG00003456	Lipase/esterase family protein, putative	9.90007	7.20194	5.32482	7.21295	7.41279	3.58686	17.6606	16.1196	16.935	22.0174	15.4596	25.6125	20.6978	17.2166	10.9322	11.3321	17.4233	10.9168	26.6539	21.8148	22.1251	23.0881	19.9787	21.332
ASP.COG.0455	CADAFUAP00002375	CADAFUAG00002375	Afu4g00980	CADAFUBP00009855	CADAFUBG00010033	Putative uncharacterized protein	9.43217	5.70684	6.8194	13.9444	6.99871	9.7832	14.0469	13.838	12.7111	15.7431	12.4279	14.2246	13.731	23.8265	25.6297	11.5907	7.97576	9.56009	37.2701	44.1332	26.9399	18.7268	36.1603	13.4718
ASP.COG.0456	CADAFUAP00007112	CADAFUAG00007112	Afu1g15430	CADAFUBP00001468	CADAFUBG00001503	Lipase/esterase, putative	3.61219	3.22682	3.06357	3.41871	6.1485	2.9751	17.1189	13.8388	18.564	12.2235	11.4731	12.8964	4.09684	2.4258	2.82726	4.99341	2.29913	3.14952	18.0605	12.8495	13.8903	16.547	13.8331	14.0248
ASP.COG.0457	CADAFUAP00000918	CADAFUAG00000918	Afu8g02830	CADAFUBP00008153	CADAFUBG00008305	UPD-GlcNAc transporter (Mnn2-2), putative	19.6327	21.7599	21.8776	25.2556	31.7464	23.6327	29.6512	18.6878	24.1703	25.5781	24.2745	29.7323	24.8682	28.2276	26.825	32.7839	42.9252	31.1716	45.2947	34.0217	34.4698	34.3937	31.0397	39.6007
ASP.COG.0458	CADAFUAP00003591	CADAFUAG00003591	Afu2g01620	CADAFUBP00001824	CADAFUBG00001863	Putative uncharacterized protein	16.3154	17.1379	16.8382	16.8629	23.1068	20.964	21.7229	19.4014	28.8109	15.099	14.14	15.5684	10.5851	8.61119	7.68174	10.3488	13.4235	14.9803	15.7701	15.2344	13.3327	12.4639	11.727	9.54896
ASP.COG.0459	CADAFUAP00007738	CADAFUAG00007738	Afu4g07200	CADAFUBP00006254	CADAFUBG00006378	Putative uncharacterized protein	16.6262	15.8845	13.8969	17.4826	12.5986	10.7208	38.4556	32.6802	42.4536	22.9168	31.4344	32.2638	17.5984	14.5767	13.2142	6.96626	11.2671	8.16985	26.3459	19.2379	19.8456	15.6618	19.1567	15.4506
ASP.COG.0460	CADAFUAP00001272	CADAFUAG00001272	Afu4g04630	CADAFUBP00009558	CADAFUBG00009733	Golgi membrane protein, putative	69.4004	63.6712	50.9007	63.6101	52.2633	49.9895	95.9498	97.0292	104.537	97.3847	108.329	94.9483	75.2588	64.2205	63.532	46.6835	52.2011	48.5622	74.5096	73.7138	73.1421	68.6905	78.3655	66.6778
ASP.COG.0461	CADAFUAP00003429	CADAFUAG00003429	Afu2g00380	CADAFUBP00001701	CADAFUBG00001738	GNAT family acetyltransferase, putative	0.504336	0.377441	0.255058	0.533673	0.426579	0	2.72302	3.48046	3.4315	2.95977	3.18398	2.89232	0.162421	0.0762115	0.0636174	0.244546	0	0	0.679608	0.41239	0.605878	0.356281	0.325667	0.443406
ASP.COG.0462	CADAFUAP00006674	CADAFUAG00006674	Afu5g08210	CADAFUBP00005457	CADAFUBG00005553	Dolichyl-phosphate beta-glucosyltransferase, putative	43.9145	40.5748	31.8011	44.7689	30.8023	32.439	36.8514	28.7382	34.9808	31.9888	36.6739	35.2204	47.7529	38.6833	34.3624	30.9016	47.6205	29.5842	34.9404	28.1549	32.4201	29.5411	29.1116	31.7819
ASP.COG.0463	CADAFUAP00007882	CADAFUAG00007882	Afu4g12610	CADAFUBP00006774	CADAFUBG00006902	Putative uncharacterized protein	29.219	31.1251	34.6386	33.043	32.3923	38.0994	24.0952	34.4557	28.5746	26.8563	28.8818	23.1418	33.6086	33.8769	35.7726	32.5682	44.0843	42.8858	29.872	32.9302	29.0508	28.3376	33.8604	26.1303
ASP.COG.0464	CADAFUAP00006798	CADAFUAG00006798	Afu5g12035	CADAFUBP00005834	CADAFUBG00005942	Putative uncharacterized protein	7.53624	6.00215	6.09421	9.10807	13.1046	9.30008	14.0012	15.8537	19.1155	15.5277	17.261	18.9211	8.64278	5.47187	4.10331	5.47909	5.01273	4.00565	13.208	12.1549	12.2334	10.2806	9.94994	10.4865
ASP.COG.0465	CADAFUAP00006637	CADAFUAG00006637	Afu5g14820	CADAFUBP00006103	CADAFUBG00006226	Replication factor C subunit	7.87704	10.876	7.40145	3.78875	14.0823	8.79232	24.031	19.1389	31.3095	15.0686	14.8391	15.9099	0.56213	0.101448	0.225822	0	0	0	1.99023	3.33243	2.44055	1.07499	1.92319	1.02307
ASP.COG.0466	CADAFUAP00009635	CADAFUAG00009635	Afu7g06390	CADAFUBP00008942	CADAFUBG00009108	MFS alpha-glucoside transporter, putative|MFS maltose permease MalP	13.4952	10.6469	8.55473	24.9949	10.054	11.2266	39.4157	41.0153	47.5058	40.9804	43.0903	49.2687	11.5308	13.0106	16.2128	6.73542	10.9077	12.4518	13.8773	11.1279	13.1348	14.099	12.1471	15.9793
ASP.COG.0467	CADAFUAP00007174	CADAFUAG00007174	Afu1g09280	CADAFUBP00000854	CADAFUBG00000874	Protein phosphatase 2C, putative	168.515	157.327	173.408	184.986	131.757	136.591	128.899	140.501	133.025	156.587	182.522	161.098	136.271	152.866	173.198	136.317	169.142	149.585	145.201	156.356	141.86	160.977	161.1	149.24
ASP.COG.0468	CADAFUAP00001298	CADAFUAG00001298	Afu4g03550	CADAFUBP00009670	CADAFUBG00009846	Putative uncharacterized protein	0.297736	0.589826	0.414078	0.63011	0	0.731129	0.718262	0.584525	0.777905	0.143614	0.928779	0.589636	0.071914	0.202462	0.150227	0	0.484293	0	0.150453	0.257776	0.139962	0.0525829	0.209736	0.0436276
ASP.COG.0469	CADAFUAP00008402	CADAFUAG00008402	Afu4g05850	CADAFUBP00006118	CADAFUBG00006241	Malonyl CoA-acyl carrier protein transacylase, putative	36.8305	39.3837	39.9606	30.5456	39.7276	36.6441	43.629	36.3257	40.866	33.9836	39.5187	33.9127	47.5652	41.5045	37.8627	47.3286	57.2995	42.9261	47.8401	43.5952	45.8842	32.9647	38.0412	34.4122
ASP.COG.0470	CADAFUAP00003899	CADAFUAG00003899	Afu2g04910	CADAFUBP00002141	CADAFUBG00002188	Proteasome subunit beta type	240.934	219.981	193.656	187.428	171.595	175.003	179.945	211.585	207.563	218.861	234.309	202.238	291.464	262.233	237.14	224.361	207.726	211.463	219.535	219.407	221.997	204.044	220.826	208.435
ASP.COG.0471	CADAFUAP00008119	CADAFUAG00008119	Afu4g13980	CADAFUBP00006906	CADAFUBG00007037	Putative uncharacterized protein	4.72778	5.19275	3.54107	1.70981	6.8335	2.64524	74.0626	70.4622	73.7921	21.1737	24.2425	38.1331	0.975701	0.488342	0.407643	0	0.876092	0	12.4292	14.5337	7.25821	5.42201	13.7538	6.07707
ASP.COG.0472	CADAFUAP00004642	CADAFUAG00004642	Afu2g07510	CADAFUBP00002299	CADAFUBG00002350	Putative uncharacterized protein	44.0279	40.7387	40.7476	39.5179	37.5361	40.4939	43.375	43.2377	43.8766	42.2856	46.8479	45.354	52.3647	53.5388	54.2048	48.6809	49.7011	47.2809	43.1351	41.3265	45.2573	42.657	45.6112	47.6871
ASP.COG.0473	CADAFUAP00007918	CADAFUAG00007918	Afu4g13240	CADAFUBP00006833	CADAFUBG00006963	Putative uncharacterized protein	40.553	33.8838	34.3388	30.6451	39.5696	32.367	28.6945	33.0668	30.0421	35.6842	35.4913	34.5821	41.0509	38.8817	36.1798	30.5156	31.4045	30.7658	36.2734	38.8428	38.7766	35.0816	39.8209	34.3026
ASP.COG.0474	CADAFUAP00001650	CADAFUAG00001650	Afu6g11660	CADAFUBP00007569	CADAFUBG00007705	Amidohydrolase, putative	1.22435	0.993292	1.17204	1.66573	0.443821	0.429506	0.904173	0.998932	1.1139	0.674936	0.974316	1.08245	9.13704	12.3467	15.9059	13.4762	18.6968	17.7279	8.40922	6.38697	6.74755	4.69634	6.07285	5.75679
ASP.COG.0475	CADAFUAP00005250	CADAFUAG00005250	Afu3g15280	CADAFUBP00003318	CADAFUBG00003380	Methyltransferase, putative	0	0.0312424	0	0	0	0	0.163052	0.0422204	0.0772589	0.0570531	0.105421	0.087841	0	0	0	0	0	0	0.0796932	0.0341353	0.0370682	0	0	0
ASP.COG.0476	CADAFUAP00008807	CADAFUAG00008807	Afu1g07180	CADAFUBP00000741	CADAFUBG00000756	Ribonuclease H, putative	68.641	62.5095	55.7802	69.9025	44.6693	51.696	43.5623	38.2206	47.802	37.8607	44.7244	42.1632	75.5493	65.3866	65.2435	52.5352	65.8292	54.491	62.1778	43.3144	50.1926	50.321	44.8091	52.7339
ASP.COG.0477	CADAFUAP00007098	CADAFUAG00007098	Afu1g12260	CADAFUBP00001152	CADAFUBG00001178	Transcription factor iws1|Transcriptional elongation factor Iws1, putative	79.3871	77.0184	77.6365	71.0183	68.5305	74.6599	69.7233	75.6796	68.3714	72.3903	73.0422	65.4357	82.5371	84.3114	81.7822	67.987	75.2333	81.6646	73.6856	77.5457	70.6763	64.863	75.2172	68.8641
ASP.COG.0478	CADAFUAP00006497	CADAFUAG00006497	Afu5g09810	CADAFUBP00005617	CADAFUBG00005714	Putative uncharacterized protein	2.59954	1.63146	1.60915	1.78249	0.474931	0.919227	8.99824	7.91694	6.63231	5.23629	6.33909	7.18165	2.48642	2.10004	2.31372	0.544529	2.43555	1.09476	6.17923	4.83441	4.92717	5.75165	5.24094	5.67715
ASP.COG.0479	CADAFUAP00000996	CADAFUAG00000996	Afu8g00720	CADAFUBP00008362	CADAFUBG00008516	Amino acid transporter, putative	110.427	102.003	138.505	162.17	123.634	117.872	27.9528	28.3587	34.5405	58.0924	44.8437	39.8352	63.8188	72.5568	78.6217	50.0549	84.4268	65.9617	20.8951	27.0171	21.4544	31.2028	30.7834	25.0837
ASP.COG.0480	CADAFUAP00008390	CADAFUAG00008390	Afu4g07030	CADAFUBP00006237	CADAFUBG00006361	Putative uncharacterized protein	319.469	246.545	125.98	356.389	190.781	133.838	416.795	369.341	410.954	254.604	360.59	319.313	517.595	407.715	322.913	470.817	551.013	381.459	168.026	144.991	182.369	155.047	250.838	159.89
ASP.COG.0481	CADAFUAP00007326	CADAFUAG00007326	Afu1g14220	CADAFUBP00001349	CADAFUBG00001381	Fibrillarin	457.329	580.234	719.942	586.271	729.247	748.86	187.038	196.747	170.89	285.568	272.791	236.142	330.72	459.38	568.363	704.662	658.171	686.173	343.922	462.369	387.291	469.698	431.36	460.067
ASP.COG.0482	CADAFUAP00003497	CADAFUAG00003497	Afu2g03120	CADAFUBP00001971	CADAFUBG00002012	Cell wall glucanase (Utr2), putative|Probable glycosidase crf2	307.837	269.23	213.978	294.535	185.521	150.811	733.317	395.088	492.336	370.461	449.783	615.367	322.356	247.162	237.094	163.159	199.233	158.647	582.348	377.417	522.576	518.985	428.204	551.621
ASP.COG.0483	CADAFUAP00003850	CADAFUAG00003850	Afu2g04190	CADAFUBP00002075	CADAFUBG00002120	Putative uncharacterized protein	11.978	9.4653	7.33759	13.8748	8.50689	5.3054	66.524	59.422	56.6308	53.7954	57.2372	74.3142	8.2366	9.51855	7.5793	5.19879	5.20769	4.50017	89.1949	71.1888	83.3955	90.877	78.7137	82.7862
ASP.COG.0484	CADAFUAP00006528	CADAFUAG00006528	Afu5g11620	CADAFUBP00005792	CADAFUBG00005899	Pre-mRNA splicing factor RNA helicase (Prp43), putative	78.2119	104.689	138.353	102.862	147.736	142.213	45.093	53.5347	37.3072	53.2892	50.5395	42.5254	66.0647	96.9727	112.614	148.287	145.568	153.225	84.208	111.25	90.1674	98.4467	87.9508	95.5929
ASP.COG.0485	CADAFUAP00001673	CADAFUAG00001673	Afu6g08980	CADAFUBP00007300	CADAFUBG00007433	FF domain protein	26.5853	33.5213	30.8763	37.2157	37.9907	33.297	15.2846	13.6631	15.3841	15.772	17.7502	15.6818	29.5271	27.1333	26.9566	33.9013	31.4752	30.5676	20.1513	19.403	19.2331	17.0624	17.4121	18.4201
ASP.COG.0486	CADAFUAP00005803	CADAFUAG00005803	Afu3g11130	CADAFUBP00003723	CADAFUBG00003788	RINT-1 family protein	37.0618	33.5472	32.8907	38.163	35.0727	20.4548	28.628	30.8931	30.3582	28.8538	36.9983	30.6132	39.1112	37.2225	34.3159	27.829	29.0337	23.9146	35.5086	31.2512	32.4015	28.3229	31.1605	30.2728
ASP.COG.0487	CADAFUAP00003797	CADAFUAG00003797	Afu2g01280	CADAFUBP00001791	CADAFUBG00001830	D-mandelate dehydrogenase, putative	1.45459	1.46067	1.19857	7.16523	4.00915	2.77132	20.3413	19.578	22.4833	11.1595	6.63867	19.5842	1.49923	2.48135	2.56243	6.23833	17.2556	7.04111	1.86294	1.49821	1.80377	2.27218	2.54399	2.18287
ASP.COG.0488	CADAFUAP00006739	CADAFUAG00006739	Afu5g07440	CADAFUBP00005384	CADAFUBG00005479	GTPase activating protein (Gyp2), putative	37.552	41.6814	38.2148	47.6336	38.1949	33.999	37.3036	34.202	40.7076	28.6313	38.3174	34.8805	43.7141	41.1762	39.291	33.9802	38.1119	31.0088	40.6508	25.9004	34.0558	28.0761	30.76	27.581
ASP.COG.0489	CADAFUAP00006729	CADAFUAG00006729	Afu5g12360	CADAFUBP00005866	CADAFUBG00005983	Mitochondrial oxaloacetate transporter (Oac), putative	57.8497	51.1387	52.7028	46.6041	56.9164	47.0398	24.0934	28.8119	24.784	36.1304	42.4277	37.2068	115.236	99.9227	103.572	85.263	89.2151	103.745	53.7498	56.9606	55.1329	63.3537	69.0852	67.5584
ASP.COG.0490	CADAFUAP00002722	CADAFUAG00002722	Afu5g00700	CADAFUBP00004809	CADAFUBG00004897	Putative uncharacterized protein	0.102154	0.0910666	0.0581198	0	0	0	425.05	374.981	409.145	257.433	325.363	438.458	0.0832741	0.130247	0.144965	0	0	0	94.5431	68.4552	77.3982	76.1115	70.4315	86.287
ASP.COG.0491	CADAFUAP00002353	CADAFUAG00002353	Afu6g06330	CADAFUBP00007031	CADAFUBG00007163	AdoMet-dependent tRNA methyltransferase (MTase) complex subunit|AdoMet-dependent tRNA methyltransferase (MTase) complex subunit Trm112, putative	148.993	153.892	198.3	149.183	252.043	220.309	60.7335	89.4964	70.0248	92.0879	110.186	76.1458	193.221	217.46	207.476	261.789	245.824	256.132	134.927	156.66	140.833	154.58	176.055	169.414
ASP.COG.0492	CADAFUAP00006431	CADAFUAG00006431	Afu5g13930	CADAFUBP00006020	CADAFUBG00006142	CCCH finger DNA binding protein, putative	121.16	141.311	147.531	134.6	157.821	156.672	82.8346	87.2642	87.3775	93.1468	92.6284	79.5907	103.826	111.828	124.844	187.369	148.161	165.857	112.469	129.497	123.364	120.368	99.993	113.451
ASP.COG.0493	CADAFUAP00008720	CADAFUAG00008720	Afu1g06320	CADAFUBP00000658	CADAFUBG00000673	DUF887 domain protein	108.847	111.012	93.9643	91.6269	93.1529	76.4303	354.111	263.363	245.264	179.29	199.83	192.35	169.751	118.351	98.63	90.8413	104.823	89.4691	240.053	138.68	195.678	173.469	162.261	190.439
ASP.COG.0494	CADAFUAP00009435	CADAFUAG00009435	Afu7g04280	CADAFUBP00008732	CADAFUBG00008896	Small nuclear ribonucleoprotein (LSM5), putative	78.9994	72.0741	78.8308	59.384	58.3061	54.2554	46.2954	53.1557	49.7892	52.2206	64.8857	50.4283	106.732	99.7611	87.0657	89.3482	81.9393	105.108	73.092	80.7244	81.9131	78.5874	85.8357	80.0312
ASP.COG.0495	CADAFUAP00007088	CADAFUAG00007088	Afu1g10780	CADAFUBP00001001	CADAFUBG00001025	Aminomethyltransferase	46.9566	38.6403	31.0032	37.5425	27.6359	33.2281	90.3664	118.749	152.68	146.378	132.369	100.042	52.2933	42.9027	55.8894	38.647	66.5669	41.5037	93.6437	143.18	94.0957	167.517	239.143	127.26
ASP.COG.0496	CADAFUAP00001949	CADAFUAG00001949	Afu6g11250	CADAFUBP00007531	CADAFUBG00007667	C2H2 finger domain protein, putative	31.8466	35.0388	36.3185	28.6125	41.9745	37.4961	34.9998	24.8677	32.103	26.1237	35.2637	32.4445	27.6993	30.2666	30.2357	33.0863	25.3545	35.6629	34.7756	25.7976	33.4474	26.1245	27.7312	31.2078
ASP.COG.0497	CADAFUAP00000357	CADAFUAG00000357	Afu3g00670	CADAFUBP00004680	CADAFUBG00004766	DUF1275 domain protein	7.97904	5.9851	5.55335	16.9683	15.0375	20.5447	6.06696	4.29294	5.9771	9.41629	8.93258	7.11939	15.9558	10.3907	11.301	13.1844	13.6086	8.15595	25.014	16.1973	21.0303	21.4249	10.4979	19.5128
ASP.COG.0498	CADAFUAP00006338	CADAFUAG00006338	Afu5g13070	CADAFUBP00005937	CADAFUBG00006058	Putative uncharacterized protein	32.0987	32.82	23.1193	31.5554	24.6976	9.66212	166.611	105.226	122.078	116.522	115.22	137.21	19.9327	22.461	27.6374	37.3541	33.3479	27.8594	166.528	159.453	132.883	167.691	128.375	163.499
ASP.COG.0499	CADAFUAP00001100	CADAFUAG00001100	Afu7g01940	CADAFUBP00008605	CADAFUBG00008765	Nuclear pore complex subunit Nup85, putative|Putative uncharacterized protein	47.4094	52.4941	62.9469	65.4225	60.4499	59.1966	31.472	33.9259	29.0953	32.4041	39.7484	31.5052	46.6407	50.2063	55.1103	58.7883	51.2054	55.4328	40.7367	40.4532	36.6741	36.7266	35.6237	36.643
ASP.COG.0500	CADAFUAP00001404	CADAFUAG00001404	Afu4g04320	CADAFUBP00009590	CADAFUBG00009765	Homeobox transcription factor, putative	0.593052	0.429827	0.543155	0.551019	0.660667	0.959038	2.37783	1.74258	3.27377	1.72683	1.47936	4.7212	0.597431	0.811477	1.14949	1.13622	0.635258	1.26908	1.00869	0.751402	0.999553	0.919655	0.481452	0.667652
ASP.COG.0501	CADAFUAP00009528	CADAFUAG00009528	Afu7g06830	CADAFUBP00008988	CADAFUBG00009154	MFS tranporter, putative	7.64083	8.46223	15.7893	13.1716	17.6049	24.5534	1.09003	1.129	1.16626	1.37799	1.40951	1.11132	5.66805	10.939	13.2304	12.1702	24.23	24.6668	3.43718	5.09402	3.26146	4.64897	3.0546	3.4087
ASP.COG.0502	CADAFUAP00000112	CADAFUAG00000112	Afu3g03530	CADAFUBP00004385	CADAFUBG00004460	Nitroreductase family protein	0	0.0482507	0.0461913	0	0	0	0	0	0	0	0.0814057	0	0	0	0.0460848	0	0	0	0	0.0527184	0.114496	0.0645231	0	0.107069
ASP.COG.0503	CADAFUAP00009283	CADAFUAG00009283	Afu1g04530	CADAFUBP00000481	CADAFUBG00000489	60S ribosomal protein L20	4904.86	5442.13	6028.48	6427.67	6375.4	6800.97	1329.27	1671.86	1440.71	2252.44	2278.04	1854.9	4170.76	5581.43	5812.68	6367.68	6289.72	6408.81	2297.09	2622.06	2317.39	2514.68	2641.99	2964.09
ASP.COG.0504	CADAFUAP00005263	CADAFUAG00005263	Afu3g15340	CADAFUBP00003313	CADAFUBG00003375	Putative uncharacterized protein	18.6863	15.0317	12.7793	20.6721	9.1599	5.73583	30.9187	30.0534	24.3072	16.7465	19.1151	12.1164	13.4633	12.1292	10.4463	12.3555	14.1613	11.1782	13.8063	16.3316	13.742	14.4758	14.5844	11.8238
ASP.COG.0505	CADAFUAP00009183	CADAFUAG00009183	Afu1g07050	CADAFUBP00000730	CADAFUBG00000745	Armadillo repeat protein	28.6062	26.414	23.1717	28.7311	16.609	17.0655	27.4453	26.7679	33.8206	21.9838	23.5695	26.0354	30.1068	25.6343	26.9815	16.2217	21.4251	14.1797	28.8972	20.3593	25.0335	18.5244	18.4151	17.0865
ASP.COG.0506	CADAFUAP00002919	CADAFUAG00002919	Afu5g00480	CADAFUBP00004785	CADAFUBG00004873	Exoinulinase InuD	0.0128872	0.015318	0.0146643	0	0	0	0.0399719	0.124203	0.0378797	0.0839186	0.0516874	0.0717801	0.0140073	0	0.0731522	0	0.188659	0	0.0390733	0.0669456	0.0545231	0.040968	0.040852	0.0679817
ASP.COG.0507	CADAFUAP00001113	CADAFUAG00001113	Afu7g01540	CADAFUBP00008565	CADAFUBG00008725	Probable endo-beta-1,4-glucanase celB	2.4607	2.2478	2.67038	6.07562	3.12197	2.51773	2.43809	2.41546	2.31048	2.22549	2.23886	2.89344	1.98116	3.13742	3.80233	0.894869	2.00127	0	2.93592	2.27839	1.44593	1.88319	2.09453	2.07327
ASP.COG.0508	CADAFUAP00008211	CADAFUAG00008211	Afu4g08720	CADAFUBP00006407	CADAFUBG00006532	Lysophospholipase 1	38.5318	37.0707	37.8893	42.5049	35.8285	30.4883	81.3185	84.2909	95.5078	121.008	132.681	125.727	40.8518	39.3856	41.1645	51.1716	48.112	43.6672	87.2199	75.7197	84.0946	101.381	100.129	96.5113
ASP.COG.0509	CADAFUAP00004911	CADAFUAG00004911	Afu2g15790	CADAFUBP00003082	CADAFUBG00003139	C-type cyclin (Fic1), putative|RNA polymerase II holoenzyme cyclin-like subunit	49.6857	50.2464	49.1053	37.0043	66.0797	46.2865	43.5915	34.5707	44.3473	32.0611	44.8732	37.6972	44.4792	42.3035	36.572	38.9639	46.3931	40.6186	37.3059	35.2513	37.9691	31.6686	34.0686	32.199
ASP.COG.0510	CADAFUAP00002131	CADAFUAG00002131	Afu6g13220	CADAFUBP00000149	CADAFUBG00000154	Putative uncharacterized protein	48.3775	38.4768	40.1832	35.6217	41.4539	35.2542	64.8318	68.5191	70.0478	64.6524	66.5152	66.0545	48.158	42.3884	41.7765	32.0458	37.8465	33.2994	58.9964	64.1844	56.9384	69.3762	70.4876	59.3382
ASP.COG.0511	CADAFUAP00000198	CADAFUAG00000198	Afu3g00960	CADAFUBP00004650	CADAFUBG00004734	Putative uncharacterized protein	30.2255	19.2557	10.0829	12.4253	11.1734	13.2159	73.3473	65.5783	78.6162	122.365	80.3456	82.6016	15.1854	9.81468	4.87556	5.69367	8.75409	0.953912	24.4763	18.8501	37.2594	33.0943	15.4233	31.6162
ASP.COG.0512	CADAFUAP00006111	CADAFUAG00006111	Afu5g11410	CADAFUBP00005771	CADAFUBG00005878	Polysaccharide deacetylase (NodB), putative	16.7043	16.7223	14.8333	20.0126	13.8276	16.5302	12.2623	10.8128	12.5104	14.998	14.7135	13.6486	17.1496	15.6217	14.6373	8.85954	15.6421	8.74968	17.764	15.8654	16.2742	16.3609	15.6936	13.9503
ASP.COG.0513	CADAFUAP00002762	CADAFUAG00002762	Afu5g00300	CADAFUBP00004767	CADAFUBG00004855	Zinc-binding oxidoreductase, putative	0.314434	0.172497	0.055045	0.460696	2.76185	2.13822	133.275	129.026	96.155	61.4258	47.2434	80.1315	0.315474	0.296055	0.247131	5.69984	3.18676	4.24421	17.6736	17.3078	17.8057	17.4157	12.766	16.204
ASP.COG.0514	CADAFUAP00003027	CADAFUAG00003027	Afu8g05530	CADAFUBP00007985	CADAFUBG00008130	Fumarate reductase Osm1, putative	105.145	74.2514	37.5596	43.6877	37.3938	45.0912	196.88	190.142	216.923	215.562	147.58	227.7	117.673	63.4135	58.9388	25.3499	39.7605	28.504	75.2953	67.7771	68.6523	66.615	60.5767	57.755
ASP.COG.0515	CADAFUAP00003403	CADAFUAG00003403	Afu2g05820	CADAFUBP00002232	CADAFUBG00002279	Riboflavin kinase|Riboflavin kinase, putative	192.591	164.868	122.634	132.629	127.057	116.772	122.749	140.907	123.832	160.106	148.972	136.934	248.617	177.743	167.12	147.967	138.306	125.87	161.789	154.459	172.812	170.913	159.948	154.496
ASP.COG.0516	CADAFUAP00000589	CADAFUAG00000589	Afu6g01990	CADAFUBP00009364	CADAFUBG00009537	Pre-rRNA-processing protein ipi1|rRNA processing protein Ipi1, putative	45.7147	50.7963	58.4373	60.2348	61.346	62.0659	16.2849	19.456	17.3346	26.0791	24.5838	19.2873	43.53	48.4976	49.5419	57.5474	65.779	50.9926	31.2082	36.8836	30.9951	39.5142	33.4804	34.4915
ASP.COG.0517	CADAFUAP00007015	CADAFUAG00007015	Afu1g14340	CADAFUBP00001361	CADAFUBG00001394	Metalloreductase, putative	11.3617	10.142	11.9575	11.5474	8.88832	9.59415	71.897	37.2457	41.4919	33.2397	38.3345	50.7602	5.85735	6.67251	9.04093	8.23106	7.66992	5.25343	48.9717	23.9118	32.3628	26.5774	20.0961	32.1586
ASP.COG.0518	CADAFUAP00002730	CADAFUAG00002730	Afu5g04440	CADAFUBP00005189	CADAFUBG00005280	Nucleolar RNAse III, putative	40.6388	45.4089	38.7759	31.7195	53.925	52.1858	33.9213	29.265	32.1092	28.1086	30.7043	27.4669	48.9797	44.7479	37.7553	68.9863	54.2162	58.0076	51.8857	43.8355	56.8909	43.2211	37.7016	48.5458
ASP.COG.0519	CADAFUAP00001928	CADAFUAG00001928	Afu6g08260	CADAFUBP00007229	CADAFUBG00007362	Putative uncharacterized protein	7.9147	6.78069	9.28899	13.9439	10.0942	10.3792	10.0894	10.1173	9.41924	7.70533	9.22401	9.40148	6.33246	9.18156	12.6954	8.85654	13.5413	8.2367	6.15323	5.34299	4.84802	7.13188	7.7025	5.71699
ASP.COG.0520	CADAFUAP00000297	CADAFUAG00000297	Afu3g04310	CADAFUBP00004287	CADAFUBG00004359	SnoRNA binding protein, putative	66.7767	75.1022	99.9927	85.9209	101.28	106.088	40.2121	50.5176	28.2486	49.4532	51.0414	40.7097	54.5104	71.4204	81.692	104.867	106.115	114.546	70.1184	88.5069	70.0111	86.0406	73.3748	78.6438
ASP.COG.0521	CADAFUAP00005615	CADAFUAG00005615	Afu3g12290	CADAFUBP00003609	CADAFUBG00003674	Pre-mRNA splicing factor Dim1	58.0823	57.9886	56.7862	42.9339	59.0593	49.4309	31.4346	35.1406	35.2848	36.2593	37.1437	28.9253	59.408	56.8206	48.76	66.7989	58.8343	55.1907	34.3304	33.9029	38.1958	36.8284	38.2751	36.225
ASP.COG.0522	CADAFUAP00002238	CADAFUAG00002238	Afu6g11420	CADAFUBP00007547	CADAFUBG00007683	DUF1446 domain protein	1.11366	1.02956	1.61923	2.06227	0	1.36737	1.89502	2.60874	2.93243	1.94727	1.61294	2.42949	1.52988	1.53037	2.00181	3.03749	2.94363	1.89989	1.9931	1.40612	1.19973	0.909657	1.44643	0.877126
ASP.COG.0523	CADAFUAP00004739	CADAFUAG00004739	Afu2g16240	CADAFUBP00003129	CADAFUBG00003187	Cell division control protein Cdc25, putative	42.4409	44.4333	42.1699	44.015	35.8369	34.5227	77.6648	54.7748	67.5867	53.6277	63.7283	73.8985	34.5875	32.0931	36.0367	20.3567	30.7348	27.1586	53.6613	38.0322	49.6366	44.1679	42.3734	41.0682
ASP.COG.0524	CADAFUAP00002814	CADAFUAG00002814	Afu5g00710	CADAFUBP00004810	CADAFUBG00004898	GABA permease, putative	0.01439	0	0.0163743	0	0	0	245.862	221.968	279.964	199.56	215.277	302.489	0.0312815	0.07339	0.0816828	0	0	0.252506	94.393	73.1079	84.4018	94.4186	78.6191	103.92
ASP.COG.0525	CADAFUAP00001950	CADAFUAG00001950	Afu6g13550	CADAFUBP00000117	CADAFUBG00000119	Ribosomal protein S13p/S18e	6042.09	6352.42	6884.98	6972.81	6829.07	7314.24	1762.51	2197.01	1924.25	2921.56	2970.73	2236.72	5332.68	6746.47	7022.27	7959.61	7832.67	7699.73	3124.39	3567.36	3145.58	3509.48	3736.96	3819.89
ASP.COG.0526	CADAFUAP00004753	CADAFUAG00004753	Afu2g16980	CADAFUBP00003201	CADAFUBG00003261	Putative uncharacterized protein	46.336	38.9187	37.319	39.5561	39.4202	26.2273	65.4182	77.0281	77.3737	75.5203	73.558	65.4979	18.4685	14.1955	15.7995	13.4178	11.0554	9.46532	25.9224	30.9636	26.5492	20.406	28.1285	19.2783
ASP.COG.0527	CADAFUAP00000833	CADAFUAG00000833	Afu8g01760	CADAFUBP00008260	CADAFUBG00008414	Putative uncharacterized protein	0.0404173	0.0480409	0.0459905	0	0	0	0.940209	0.519372	0.593998	0.438647	0.162104	0.315167	0.114817	0.10775	0	0	0	0	0.480423	0.342969	0.148975	0.335813	0.920872	0.348277
ASP.COG.0528	CADAFUAP00008530	CADAFUAG00008530	Afu4g09950	CADAFUBP00006525	CADAFUBG00006653	Putative uncharacterized protein	157.708	160.035	147.331	179.056	139.209	125.457	192.083	179.887	192.835	184.412	211.555	196.118	165.038	136.226	122.727	131.428	127.999	125.348	178.321	143.559	170.481	177.431	171.735	179.821
ASP.COG.0529	CADAFUAP00001919	CADAFUAG00001919	Afu6g08470	CADAFUBP00007250	CADAFUBG00007383	Glycerol kinase, putative	4.49297	4.69416	4.64034	6.67726	4.24806	2.52988	400.431	285.875	307.278	77.9883	60.5169	282.069	5.05455	4.53909	5.73426	5.24524	4.60836	3.76622	18.5465	12.6734	17.2734	12.8729	12.4509	12.3977
ASP.COG.0530	CADAFUAP00003319	CADAFUAG00003319	Afu2g04290	CADAFUBP00002084	CADAFUBG00002129	Cytochrome P450 monooxygenase, putative	10.9697	10.0927	8.75217	11.4216	11.6859	8.83517	19.0457	15.5912	16.5918	13.7797	19.3367	19.0603	11.9057	11.287	10.5474	6.90855	9.83193	11.2238	16.2176	12.6886	14.8162	15.6061	12.7739	15.2469
ASP.COG.0531	CADAFUAP00006541	CADAFUAG00006541	Afu5g08712	CADAFUBP00005507	CADAFUBG00005604	Putative uncharacterized protein	20.2219	27.2073	30.2482	24.8613	33.8798	31.9428	22.1087	23.1752	22.6545	18.6852	23.2258	20.1223	22.976	23.627	25.9788	29.6753	23.6753	27.9313	23.3587	19.192	22.7176	19.2591	19.0532	20.1524
ASP.COG.0532	CADAFUAP00006448	CADAFUAG00006448	Afu5g13020	CADAFUBP00005932	CADAFUBG00006053	DNA polymerase alpha subunit B	30.7393	30.8336	37.3837	46.3626	41.2941	35.9661	16.8469	18.1418	16.9054	19.8054	24.267	19.0427	29.5559	28.7013	32.5445	40.79	38.4843	41.7357	26.505	23.8259	25.5788	30.6865	22.9277	27.6615
ASP.COG.0533	CADAFUAP00005114	CADAFUAG00005114	Afu3g14010	CADAFUBP00003445	CADAFUBG00003507	DNA replication licensing factor Mcm2, putative	49.4518	52.5734	62.0405	69.6515	59.6203	66.2374	29.1449	30.6259	26.816	27.1674	33.3022	29.8801	38.6196	42.8564	52.2892	51.3296	50.2218	58.0481	32.7188	32.9863	33.5476	37.4513	28.5617	35.6097
ASP.COG.0534	CADAFUAP00000365	CADAFUAG00000365	Afu3g03910	CADAFUBP00004321	CADAFUBG00004395	IQ calmodulin-binding motif protein|Putative uncharacterized protein	3.52606	2.70023	4.5039	8.36194	3.81939	1.8481	7.21908	8.48457	7.78342	5.71754	7.26671	6.97093	0.453769	0.68134	0.758329	0.910944	1.62978	0.732571	2.00416	1.68076	1.41303	1.30505	1.32341	0.844208
ASP.COG.0535	CADAFUAP00000985	CADAFUAG00000985	Afu8g02300	CADAFUBP00008206	CADAFUBG00008360	FMN-dependent dehydrogenase family protein	0	0	0	0	0	0	0	0	0	0	0	0.0211913	0.0206765	0.0194038	0.0215964	0	0	0	0.0288385	0	0	0.0302369	0.0301513	0
ASP.COG.0536	CADAFUAP00008789	CADAFUAG00008789	Afu1g07310	CADAFUBP00000754	CADAFUBG00000769	Putative uncharacterized protein	53.7204	46.4799	43.4855	44.7083	45.2019	43.1832	39.7078	33.2606	34.273	45.4964	44.3742	49.3558	62.6094	51.1975	45.1137	37.2083	48.2927	42.7464	71.2058	62.1532	59.7634	66.6725	60.3301	65.4242
ASP.COG.0537	CADAFUAP00001003	CADAFUAG00001003	Afu8g01020	CADAFUBP00008334	CADAFUBG00008488	HET domain protein	1.16538	1.91673	1.60363	1.54864	2.16627	1.49743	0.945691	2.2202	1.49365	1.26479	1.54896	0.981204	1.06047	1.40986	1.76916	3.72558	0.991883	2.14005	1.45855	1.44307	1.0893	1.44312	1.41755	1.12586
ASP.COG.0538	CADAFUAP00004215	CADAFUAG00004215	Afu2g13480	CADAFUBP00002852	CADAFUBG00002907	Putative uncharacterized protein	21.6795	25.6373	24.9712	27.1915	34.8769	37.4207	19.3594	16.7273	12.2795	17.7997	13.8483	17.3824	20.9656	19.9573	19.7877	27.5279	28.6753	28.3516	31.104	27.5943	26.8595	25.2068	16.26	23.3949
ASP.COG.0539	CADAFUAP00007473	CADAFUAG00007473	Afu1g13320	CADAFUBP00001260	CADAFUBG00001286	6-phosphogluconate dehydrogenase family protein|Putative uncharacterized protein	76.5296	59.0103	43.8983	63.1601	36.3114	37.9145	38.7073	39.9231	37.8497	52.0414	53.4085	44.9566	169.691	108.545	91.993	51.9596	76.7428	69.2697	81.0797	68.6039	74.618	99.2136	98.3609	103.981
ASP.COG.0540	CADAFUAP00000993	CADAFUAG00000993	Afu8g02330	CADAFUBP00008202	CADAFUBG00008356	Endoglucanase, putative	0.0309866	0.0368314	0	0	0	0	0.0720827	0.0497732	0.0910797	0.134518	0.186419	0.120814	0.0168399	0.0316066	0.0527671	0	0	0	0.0234874	0.0402417	0.0218496	0.0985052	0.0491132	0.0204323
ASP.COG.0541	CADAFUAP00008506	CADAFUAG00008506	Afu4g07490	CADAFUBP00006283	CADAFUBG00006407	Putative uncharacterized protein	43.3379	42.8705	49.2252	44.2652	47.44	44.1884	49.5317	41.4174	44.1151	43.9064	41.6058	45.7319	50.6325	49.2904	52.3249	43.5136	53.9784	50.576	54.4015	61.0708	55.3321	55.5124	52.0216	54.2425
ASP.COG.0542	CADAFUAP00003961	CADAFUAG00003961	Afu2g10310	CADAFUBP00002552	CADAFUBG00002606	DUF408 domain protein	29.9063	28.7555	25.7814	28.9687	31.1624	26.3877	50.9649	48.5403	49.676	44.4898	50.0538	47.0905	43.691	41.5525	39.7286	34.2404	34.1256	32.4243	64.6441	62.8731	60.9785	62.1306	59.2963	58.9724
ASP.COG.0543	CADAFUAP00004097	CADAFUAG00004097	Afu2g17600	CADAFUBP00003263	CADAFUBG00003324	Conidial pigment polyketide synthase PksP/Alb1|Polyketide synthetase PksP	6.76058	4.66225	2.5865	2.87039	0.669195	1.7578	17.2687	13.5894	16.1003	5.96974	5.423	8.0021	5.27339	3.09139	2.62806	1.42491	1.40948	1.24873	5.47028	3.49019	5.77956	4.80401	3.68238	4.79186
ASP.COG.0544	CADAFUAP00005504	CADAFUAG00005504	Afu3g14660	CADAFUBP00003381	CADAFUBG00003443	Putative uncharacterized protein	759.971	590.641	371.108	338.991	310.335	212.918	75.4902	85.0307	76.1592	129.871	110.225	82.8062	1087.48	832.897	608.913	703.66	668.06	565.875	199.856	214.276	211.234	284.017	311.824	262.261
ASP.COG.0545	CADAFUAP00000012	CADAFUAG00000012	Afu3g03960	CADAFUBP00004316	CADAFUBG00004390	Putative uncharacterized protein	0.150281	0.0510365	0.195433	0.204458	0.980574	0	0.665891	1.10352	0.631037	0.465999	0.602741	0.526145	0.163343	0.328475	0.755556	0	0	0.376718	1.65985	1.4777	1.78632	0.545987	1.80346	0.509627
ASP.COG.0546	CADAFUAP00005625	CADAFUAG00005625	Afu3g07700	CADAFUBP00004056	CADAFUBG00004128	Glucosyltransferase	44.2623	45.5068	44.6674	46.8526	38.2331	42.8421	35.1645	29.9583	32.6333	41.4393	41.3479	40.1786	43.6081	44.5638	45.3313	44.6049	59.9812	41.2307	58.685	56.3003	47.4065	63.3281	47.5769	57.7139
ASP.COG.0547	CADAFUAP00001996	CADAFUAG00001996	Afu6g13520	CADAFUBP00000120	CADAFUBG00000122	Tryptophan synthase	14.7405	12.104	9.9124	9.02588	9.21016	9.80442	41.1544	30.868	31.4729	23.548	28.2662	37.5133	20.2298	17.2979	14.2849	5.54392	11.8079	5.6614	29.0713	14.089	25.7361	24.84	20.5189	24.891
ASP.COG.0548	CADAFUAP00005582	CADAFUAG00005582	Afu3g05800	CADAFUBP00004241	CADAFUBG00004313	Serum paraoxonase/arylesterase family protein	3.30328	2.39751	3.65899	4.17596	1.33518	2.58424	7.29894	6.85555	10.9983	4.88581	6.44846	7.75033	2.98669	3.30975	2.48901	0.765422	1.71178	1.53886	3.45663	2.7334	4.04012	3.02021	3.56766	2.50584
ASP.COG.0549	CADAFUAP00006147	CADAFUAG00006147	Afu5g08480	CADAFUBP00005484	CADAFUBG00005581	Serine/threonine protein kinase, putative	6.14138	6.20568	6.71001	8.08143	6.89764	5.08585	9.21201	7.57764	8.72984	5.3072	6.34537	7.72255	4.03323	4.0197	4.4086	3.38933	5.05323	5.80465	6.47568	4.65094	4.88828	3.38342	3.37384	3.39519
ASP.COG.0550	CADAFUAP00002714	CADAFUAG00002714	Afu5g03100	CADAFUBP00005052	CADAFUBG00005141	Cytochrome P450 monooxygenase SirB-like, putative	0.908308	0.641035	0.597525	1.62193	0.324113	1.25464	1.47467	1.04866	0.959465	1.66351	1.42305	1.31222	1.3729	1.86744	2.1268	1.30063	1.45436	0.498073	2.64636	2.32235	2.06154	2.45887	3.3292	2.41444
ASP.COG.0551	CADAFUAP00003147	CADAFUAG00003147	Afu8g04550	CADAFUBP00008077	CADAFUBG00008223	Sulfonate biosynthesis enzyme, putative	25.4853	34.8821	24.9962	6.81003	16.9835	7.58574	2.21793	3.21611	4.62405	1.61422	2.12231	1.40197	2.23841	2.27568	2.04574	1.87234	3.34982	0.501905	2.73176	0.928656	1.21013	1.77309	2.08542	1.84833
ASP.COG.0552	CADAFUAP00004512	CADAFUAG00004512	Afu2g17210	CADAFUBP00003221	CADAFUBG00003281	Putative uncharacterized protein	0.5962	0.729811	0.4759	0.762706	0.203217	0.393326	13.5379	11.2776	10.0568	5.273	5.60328	8.09869	1.51994	1.30828	0.970739	0.583051	0.651963	0.468883	4.96903	4.04859	3.84375	2.2369	2.62585	2.51374
ASP.COG.0554	CADAFUAP00000396	CADAFUAG00000396	Afu3g00130	CADAFUBP00004733	CADAFUBG00004821	Putative uncharacterized protein	3.71839	1.90452	1.97709	9.72225	2.16154	0.597664	14.7625	13.2379	9.92603	12.048	16.9201	18.9261	5.25404	6.1788	4.69723	1.85872	4.15682	1.42358	25.0076	18.2185	18.7637	13.5507	11.9372	12.3218
ASP.COG.0555	CADAFUAP00000818	CADAFUAG00000818	Afu8g01410	CADAFUBP00008296	CADAFUBG00008450	Class V chitinase ChiB1	0.180154	0.0428272	0.389493	0.171571	0.822846	0	0.949927	1.15752	0.979636	0.46925	0.578044	0.501719	0.0587437	0.110256	0.674928	0	0.263733	0	0.819327	0.350945	0.482725	0.515434	0.713854	0.285101
ASP.COG.0556	CADAFUAP00009478	CADAFUAG00009478	Afu7g04980	CADAFUBP00008802	CADAFUBG00008968	3-ketoacyl-acyl carrier protein reductase	0.406628	0.161109	0.0385582	0.645422	0	0	11.5613	10.1784	10.7569	8.82624	6.38763	10.3429	0.184154	0.345637	0.0769386	0	0	0	8.27052	4.97276	5.16108	2.80076	3.38362	1.69814
ASP.COG.0557	CADAFUAP00005204	CADAFUAG00005204	Afu3g09950	CADAFUBP00003841	CADAFUBG00003909	Phospholipid:diacylglycerol acyltransferase, putative|Phospholipid\x3adiacylglycerol acyltransferase, putative	24.4075	21.9324	22.9594	20.1444	20.5556	24.8658	26.7082	21.0124	23.9433	25.3335	26.8949	29.3117	24.5723	22.3559	21.8335	17.8723	20.8632	17.9001	20.5815	16.8522	19.2521	22.7002	19.7589	23.879
ASP.COG.0558	CADAFUAP00001175	CADAFUAG00001175	Afu7g00330	CADAFUBP00008447	CADAFUBG00008602	Esterase, putative	7.06889	7.07415	7.21332	8.46939	14.0604	14.6148	10.8212	10.4756	11.0591	10.8891	16.2336	14.5807	14.2658	10.4753	10.478	20.8632	15.8767	15.9235	13.2536	9.9742	12.3607	17.2032	16.6283	18.7977
ASP.COG.0559	CADAFUAP00001500	CADAFUAG00001500	Afu6g00430	CADAFUBP00009436	CADAFUBG00009611	IgE-binding protein	66.1862	31.6895	7.07863	14.1058	9.66438	5.61161	3845.41	3536.43	4962.03	901.662	979.337	1662.6	2.48382	1.25179	0.384343	0	0	2.9703	90.2	101.123	116.198	43.3856	94.7087	20.4819
ASP.COG.0560	CADAFUAP00007598	CADAFUAG00007598	Afu1g14260	CADAFUBP00001353	CADAFUBG00001386	TGF beta receptor associated protein 1, putative	18.7731	17.9142	17.8182	24.3418	16.2701	15.0961	19.7511	18.6876	21.092	17.9671	22.7709	19.751	20.772	19.6957	20.2869	13.6542	17.6335	16.6255	20.4205	14.2982	16.2931	14.7563	17.4386	15.1878
ASP.COG.0561	CADAFUAP00002248	CADAFUAG00002248	Afu6g08930	CADAFUBP00007296	CADAFUBG00007429	Protein fmp52, mitochondrial|Putative uncharacterized protein	69.8235	60.167	45.796	43.7478	44.6698	49.7789	122.809	145.527	141.12	79.06	94.735	91.0864	65.6164	41.9888	32.6023	22.8919	22.5605	25.4819	53.4194	50.5737	60.2688	27.3219	34.4314	27.5543
ASP.COG.0562	CADAFUAP00007593	CADAFUAG00007593	Afu1g14070	CADAFUBP00001334	CADAFUBG00001361	Chromosome segregation protein BIR1, putative	37.174	36.5218	36.4597	44.3594	38.8453	33.0027	27.9129	27.7035	30.3034	30.374	36.3716	32.6859	37.0405	41.5593	45.6379	46.3504	41.405	41.4739	57.704	36.0378	47.6136	49.1531	38.9823	53.4847
ASP.COG.0563	CADAFUAP00002824	CADAFUAG00002824	Afu5g02770	CADAFUBP00005021	CADAFUBG00005110	Putative uncharacterized protein	4.0794	3.56156	2.77282	4.6414	2.88555	3.98927	44.9012	26.7325	39.3676	16.0247	12.1263	25.7379	2.75204	2.56419	2.68968	1.42065	4.50091	1.58676	11.433	9.01916	9.18195	8.79648	6.44969	9.63576
ASP.COG.0564	CADAFUAP00008041	CADAFUAG00008041	Afu4g14630	CADAFUBP00007004	CADAFUBG00007136	FAD binding oxidoreductase, putative	11.0197	14.0008	5.34728	2.54061	7.02961	6.80289	7.22418	9.26243	12.9985	6.23596	8.39503	8.48098	1.92047	0.984739	0.413589	0	0	0	7.53866	5.89038	8.65708	6.05122	6.06296	5.33294
ASP.COG.0565	CADAFUAP00005507	CADAFUAG00005507	Afu3g07230	CADAFUBP00004100	CADAFUBG00004172	Phosphopantothenate-cysteine ligase, putative	115.397	100.09	86.4498	118.687	87.2937	64.9833	179.523	168.248	136.121	97.1577	126.23	97.2307	207.905	130.256	106.767	135.619	149.993	102.793	192.116	155.415	186.95	131.975	141.64	131.244
ASP.COG.0566	CADAFUAP00004710	CADAFUAG00004710	Afu2g16570	CADAFUBP00003161	CADAFUBG00003220	Short chain dehydrogenase/reductase, putative	0.24193	0.339848	0.200211	0.418914	0.502273	0	0.750388	0.635903	0.711111	0.286435	0.088211	0.588008	0.358578	0.246771	0.399498	0	0	0.385928	1.10028	0.82832	0.713387	0.489419	0.627471	0.377062
ASP.COG.0567	CADAFUAP00006131	CADAFUAG00006131	Afu5g12070	CADAFUBP00005838	CADAFUBG00005946	Increased rDNA silencing protein 4|Putative uncharacterized protein	28.6475	32.5893	29.943	23.0799	28.9117	24.3819	30.2916	25.5935	33.3043	24.496	28.0354	25.5664	27.6973	25.9186	26.014	21.3097	24.0931	22.2147	27.2527	25.9771	29.2547	26.4469	25.5121	25.6397
ASP.COG.0568	CADAFUAP00002419	CADAFUAG00002419	Afu4g00790	CADAFUBP00009840	CADAFUBG00010018	Putative uncharacterized protein	3.33734	3.64767	5.63083	9.49845	2.62813	5.08672	5.0567	5.42233	6.31419	4.16323	4.69253	3.88865	2.71013	4.34319	6.00979	6.52873	5.0541	2.69247	6.16422	5.5796	4.65244	4.81686	4.80323	4.40123
ASP.COG.0569	CADAFUAP00008436	CADAFUAG00008436	Afu4g07170	CADAFUBP00006251	CADAFUBG00006375	Tethering factor for nuclear proteasome sts1	96.9624	92.0414	90.5712	115.695	76.8872	78.1278	203.456	140.201	175.489	156.571	204.742	218.778	101.272	96.8931	102.634	82.3961	84.7639	84.4227	255.869	176.91	200	234.086	193.566	245.015
ASP.COG.0570	CADAFUAP00008204	CADAFUAG00008204	Afu4g07210	CADAFUBP00006255	CADAFUBG00006379	Mitochondrial acetolactate synthase small subunit, putative	541.788	521.752	584.369	698.764	689.855	712.976	224.807	266.334	219.545	400.758	420.673	322.158	727.946	705.139	657.964	726.722	814.176	768.188	496.293	500.398	498.084	548.371	590.894	631.838
ASP.COG.0571	CADAFUAP00005756	CADAFUAG00005756	Afu3g08530	CADAFUBP00003973	CADAFUBG00004044	MFS drug transporter, putative	18.7113	19.1355	20.2653	18.0597	20.2906	15.24	28.1544	20.4276	25.4919	22.1351	20.0248	25.6302	19.8331	19.9379	22.4768	20.4862	25.6254	23.7349	27.9235	23.284	22.9655	28.6452	21.3548	27.2119
ASP.COG.0572	CADAFUAP00007526	CADAFUAG00007526	Afu1g16600	CADAFUBP00001565	CADAFUBG00001602	Ribonuclease T2, putative	15.7923	12.3735	11.879	12.9557	6.07841	5.88237	34.352	35.1051	34.901	32.5455	34.9907	37.3917	17.3899	15.9876	14.4032	9.29221	14.7198	13.4923	20.8921	22.1607	20.4362	20.73	22.4994	20.9436
ASP.COG.0573	CADAFUAP00005000	CADAFUAG00005000	Afu3g05840	CADAFUBP00004237	CADAFUBG00004309	RNA binding protein Rnp24, putative	67.7385	84.1888	109.153	96.6002	133.751	112.363	17.9724	20.0961	12.966	29.4823	28.0378	20.5166	49.1652	73.873	86.8889	135.732	120.398	129.883	47.6044	67.6773	48.819	63.421	55.4992	60.8367
ASP.COG.0574	CADAFUAP00005481	CADAFUAG00005481	Afu3g14710	CADAFUBP00003375	CADAFUBG00003437	Toxin biosynthesis proten (Fum3), putative	0.919382	1.27493	1.83078	1.45929	0	2.25766	1.86148	2.09211	1.72651	1.77387	1.99735	2.27593	1.58221	0.937779	1.24669	0.334347	0.373864	0.448129	11.1113	9.41922	11.9573	16.3589	9.26944	14.4822
ASP.COG.0575	CADAFUAP00007752	CADAFUAG00007752	Afu4g11720	CADAFUBP00006693	CADAFUBG00006821	Phosphatidyl synthase	856.311	734.377	483.417	738.199	339.216	294.368	376.023	540.233	452.022	442.801	523.725	253.281	396.178	354.716	270.191	85.1441	90.4371	102.922	332.373	462.329	411.292	279.841	344.641	200.972
ASP.COG.0576	CADAFUAP00003712	CADAFUAG00003712	Afu2g01210	CADAFUBP00001784	CADAFUBG00001823	ATP-dependent RNA helicase dbp5|ATP dependent RNA helicase (Dbp5), putative	184.31	202.993	233.601	212.622	204.088	196.47	96.9906	114.562	118.962	106.077	134.253	110.725	143.459	182.532	194.591	207.61	179.542	199.581	127.282	159.499	149.628	136.235	145.309	130.279
ASP.COG.0577	CADAFUAP00008218	CADAFUAG00008218	Afu4g12250	CADAFUBP00006742	CADAFUBG00006870	Exosome complex exonuclease exoribonuclease (Rrp44), putative	52.5858	61.8851	68.1424	64.7147	66.5942	65.4228	37.7406	40.0409	35.6483	39.2814	38.6306	34.4723	53.4586	55.3506	59.2175	60.7354	71.924	69.6202	49.3101	54.3837	46.6195	51.954	45.3643	44.5625
ASP.COG.0578	CADAFUAP00008050	CADAFUAG00008050	Afu4g10430	CADAFUBP00006572	CADAFUBG00006700	Mitochondrial peptidyl-tRNA hydrolase Pth2, putative	137.035	128.812	123.977	177.676	106.295	120.868	112.064	123.173	105.856	124.266	118.307	112.989	158.641	150.617	152.973	169.604	168.641	174.236	142.237	158.37	129.694	138.901	145.885	129.312
ASP.COG.0579	CADAFUAP00003592	CADAFUAG00003592	Afu2g05430	CADAFUBP00002193	CADAFUBG00002240	Uridine kinase	136.735	166.91	216.469	180.573	265.631	202.73	42.8684	43.9567	44.9828	51.5951	61.1023	46.5911	86.4094	117.357	126.187	189.493	157.905	193.047	61.4476	69.5218	71.0962	65.9171	59.2524	66.8287
ASP.COG.0580	CADAFUAP00002099	CADAFUAG00002099	Afu6g14070	CADAFUBP00000067	CADAFUBG00000067	Extracellular glycine/serine-rich protein, putative|Putative uncharacterized protein	5.56535	4.79777	4.45382	6.98924	4.19002	3.37907	15.0805	15.0793	12.4486	11.5491	14.656	15.3288	4.35399	5.02171	4.3394	2.40202	4.92418	0.536576	10.2448	10.4046	7.41738	8.5058	8.04552	7.82341
ASP.COG.0581	CADAFUAP00006310	CADAFUAG00006310	Afu5g06450	CADAFUBP00005286	CADAFUBG00005379	Vacuolar protein sorting protein DigA	36.7618	37.0706	34.2368	40.7586	31.0314	27.3748	46.6327	41.559	47.561	39.3055	46.4349	44.8646	34.1196	34.1031	34.5986	26.9867	28.6877	30.3314	38.7039	29.5911	33.9846	29.194	32.6716	30.3538
ASP.COG.0582	CADAFUAP00002090	CADAFUAG00002090	Afu6g10630	CADAFUBP00007471	CADAFUBG00007607	ATP binding protein, putative	28.2395	26.7485	21.3057	28.2544	32.622	21.3704	16.0865	13.4493	18.7004	17.6019	17.9368	21.935	35.734	25.2853	21.032	17.2627	14.1556	23.5231	29.3509	19.4359	22.3455	21.0634	18.3913	22.1132
ASP.COG.0583	CADAFUAP00005647	CADAFUAG00005647	Afu3g14740	CADAFUBP00003372	CADAFUBG00003434	Putative uncharacterized protein	0.240732	0.220108	0.126428	0.529066	0.422897	0	7.81135	6.24643	5.36136	3.45675	2.63661	4.14632	0.563565	0.302215	0.420455	0	0.271088	0.324938	4.01437	2.50108	3.05547	2.70791	2.87635	2.00253
ASP.COG.0584	CADAFUAP00004427	CADAFUAG00004427	Afu2g17910	CADAFUBP00003293	CADAFUBG00003355	Putative uncharacterized protein	0.0970014	0.115298	0.0551886	0	0	0	0	0.155812	0.14256	0	0.0972622	0.0540286	0.105432	0.0989424	0.0550613	0	0	0	0.441154	0.440909	0.341994	0.154182	0.153746	0
ASP.COG.0585	CADAFUAP00003397	CADAFUAG00003397	Afu2g01300	CADAFUBP00001793	CADAFUBG00001832	Putative uncharacterized protein	1.10447	1.0393	0.68075	0.876539	1.05096	0	12.8464	12.8622	12.7827	7.79142	11.0744	8.45868	1.75068	1.87762	2.19427	0.602486	1.34739	3.23008	15.4179	14.3436	14.4727	12.8008	16.8492	11.4097
ASP.COG.0586	CADAFUAP00000071	CADAFUAG00000071	Afu3g02230	CADAFUBP00004524	CADAFUBG00004603	Putative uncharacterized protein	0.583531	0.404599	0.47033	1.15776	0	0.537351	3.61985	4.21792	4.4309	1.89991	3.70563	2.27514	0.343551	0.396805	0.386437	0.636629	1.42375	0	0.995193	1.89455	1.13153	0.966158	1.11757	0.448904
ASP.COG.0587	CADAFUAP00008130	CADAFUAG00008130	Afu4g07800	CADAFUBP00006315	CADAFUBG00006440	CaaX farnesyltransferase alpha subunit Ram2	39.0901	37.2043	32.5904	40.1188	41.9214	23.9255	45.7679	58.7071	56.5501	59.2562	65.5063	53.5339	36.2462	34.5192	33.5305	34.1998	37.5529	31.3849	38.3885	44.8059	39.6944	43.467	45.0225	38.2989
ASP.COG.0588	CADAFUAP00005272	CADAFUAG00005272	Afu3g12830	CADAFUBP00003556	CADAFUBG00003621	RTA1 domain protein, putative	1.70164	1.7136	1.26396	1.80062	1.07946	1.04465	5.97431	11.199	7.8151	10.5164	9.05239	6.10798	1.20733	2.5071	4.02461	0.618825	1.38393	0.829419	8.84956	29.0661	6.69932	5.6724	21.8762	3.89598
ASP.COG.0589	CADAFUAP00009013	CADAFUAG00009013	Afu1g03560	CADAFUBP00000390	CADAFUBG00000398	Peroxisome biosynthesis protein (Peroxin-2), putative	28.7222	23.9275	20.8055	27.2185	23.1078	18.0469	20.62	25.8339	27.1848	29.4768	32.2881	26.1029	29.4242	23.6114	25.0299	14.8738	17.1516	15.5747	25.2695	27.9873	23.182	19.8641	28.8114	21.3037
ASP.COG.0590	CADAFUAP00001390	CADAFUAG00001390	Afu4g03585	CADAFUBP00009667	CADAFUBG00009843	Probable alpha-galactosidase D	4.67702	4.15747	5.41344	8.16811	2.75442	4.73881	9.8304	11.4949	11.4626	11.0827	10.5079	10.4799	4.41349	3.92311	4.94454	5.08798	8.6321	3.99763	10.1986	10.7208	9.18504	9.75585	9.79196	8.39481
ASP.COG.0591	CADAFUAP00003937	CADAFUAG00003937	Afu2g12580	CADAFUBP00002763	CADAFUBG00002818	Translocation protein Sec62, putative	130.692	111.246	87.165	109.007	68.3578	71.7435	117	117.018	112.889	125.139	130.493	115.859	150.917	117.331	115.226	75.3394	90.1071	87.2927	133.159	114.237	121.288	112.745	128.697	119.091
ASP.COG.0592	CADAFUAP00005995	CADAFUAG00005995	Afu5g06610	CADAFUBP00005303	CADAFUBG00005396	Glutathione synthetase, putative	85.5929	81.3017	69.1281	77.3567	65.6978	43.7573	107.599	116.013	184.063	106.558	113.548	116.669	84.4609	77.0871	74.2517	70.0083	61.9325	70.6717	82.1687	86.698	81.8089	68.3739	73.1959	65.5221
ASP.COG.0593	CADAFUAP00001620	CADAFUAG00001620	Afu6g07820	CADAFUBP00007185	CADAFUBG00007318	Integral membrane protein, putative	11.507	11.5141	12.4955	3.46675	1.84737	1.34084	18.5355	15.3976	16.4062	4.25796	7.21884	6.0601	4.24233	5.69332	4.4081	1.05905	2.66449	2.48405	5.54908	4.49108	3.65059	2.31441	3.07714	1.81357
ASP.COG.0594	CADAFUAP00009033	CADAFUAG00009033	Afu1g06020	CADAFUBP00000628	CADAFUBG00000643	DnaJ domain protein	24.5736	18.5157	8.09948	17.4355	9.37122	4.88329	147.788	100.163	109.713	119.182	117.042	177.977	29.7114	28.0757	24.5649	11.7776	11.0902	11.6316	116.352	76.6984	105.635	147.156	115.02	144.053
ASP.COG.0595	CADAFUAP00000952	CADAFUAG00000952	Afu8g02740	CADAFUBP00008162	CADAFUBG00008314	Putative uncharacterized protein	20.2869	23.2006	19.7091	20.9345	21.7738	22.8275	39.2245	32.6291	40.1296	24.9492	29.4765	33.6627	25.3893	22.2057	21.4075	33.6328	29.466	22.7716	39.8282	33.4316	34.3618	27.3205	29.0901	29.7578
ASP.COG.0596	CADAFUAP00004517	CADAFUAG00004517	Afu2g16940	CADAFUBP00003197	CADAFUBG00003257	Putative uncharacterized protein	2.5181	1.98291	2.39971	5.09599	2.87532	0.695645	3.51464	4.90429	4.07083	3.00617	3.85042	3.89207	1.98429	3.05007	2.71578	0.412084	5.06868	1.10464	3.38791	4.66005	3.24045	2.60161	2.99335	2.40759
ASP.COG.0597	CADAFUAP00004904	CADAFUAG00004904	Afu2g17970	CADAFUBP00003299	CADAFUBG00003361	Ergot alkaloid biosynthetic protein A|Festuclavine dehydrogenase	0.0283414	0	0	0	0	0	0.659293	0.0455242	0.208261	0.0615176	0	0.284144	0.0924139	0.0289085	0.0643501	0	0	0	0.300753	0.147226	0.319751	0.225241	0.314444	0.186881
ASP.COG.0599	CADAFUAP00004933	CADAFUAG00004933	Afu3g11450	CADAFUBP00003694	CADAFUBG00003759	Putative uncharacterized protein	7.30358	7.60354	8.25337	9.27411	9.58583	9.27666	52.0506	49.2188	50.0171	18.805	23.3669	31.8894	10.548	9.28218	10.1786	7.9132	12.2896	12.6685	16.2899	13.1918	13.757	11.8224	10.7511	11.5582
ASP.COG.0600	CADAFUAP00002056	CADAFUAG00002056	Afu6g06580	CADAFUBP00007059	CADAFUBG00007191	Phosphomannomutase (Sec53), putative	136.181	125.213	103.637	102.132	96.089	69.7424	144.391	161.628	155.912	149.579	173.694	144.157	132.262	105.671	86.5633	97.0706	73.9899	77.4328	119.325	140.539	138.141	120.748	134.557	122.752
ASP.COG.0601	CADAFUAP00005783	CADAFUAG00005783	Afu3g05570	CADAFUBP00004261	CADAFUBG00004333	Spindle poison sensitivity protein Scp3, putative	73.3042	76.7693	78.9918	60.5177	75.6088	86.7422	50.2888	45.139	48.9711	47.1459	47.4392	52.0649	81.5704	70.0891	71.4663	75.2624	69.1221	78.3472	74.4772	60.4491	68.6202	75.1638	55.7328	70.8096
ASP.COG.0602	CADAFUAP00007417	CADAFUAG00007417	Afu1g10630	CADAFUBP00000986	CADAFUBG00001010	S-adenosylmethionine synthase	680.976	729.695	667.408	652.355	713.256	655.845	698.76	836.179	923.947	885.805	831.679	766.577	757.627	742.457	728.971	873.135	874.479	795.247	1226.59	1415.33	1348.83	1203.41	1237.71	1153.38
ASP.COG.0603	CADAFUAP00008798	CADAFUAG00008798	Afu1g06270	CADAFUBP00000653	CADAFUBG00000668	Zinc metallopeptidase, putative	9.50513	13.0936	14.756	19.034	13.2684	15.4085	9.04638	9.29514	8.53872	7.56666	10.2531	9.19049	13.1522	13.3428	15.0286	14.6351	14.6422	12.0447	13.8248	14.0846	9.87383	10.9727	11.8742	10.8886
ASP.COG.0604	CADAFUAP00007867	CADAFUAG00007867	Afu4g12260	CADAFUBP00006743	CADAFUBG00006871	MFS transporter (Mch2), putative	2.68716	2.06793	2.01887	4.26521	1.9669	0.380693	3.76664	3.62462	3.46823	4.1876	4.31792	3.76098	1.29185	1.44075	2.05332	1.12757	2.77384	2.11581	3.62973	3.66873	2.93938	3.01174	3.46735	2.63512
ASP.COG.0605	CADAFUAP00005040	CADAFUAG00005040	Afu3g12950	CADAFUBP00003546	CADAFUBG00003611	FAD binding domain protein	3.79076	4.2731	2.10611	3.89828	2.43861	1.17998	8.03168	6.20338	5.93733	3.63123	4.38983	6.28466	5.70643	4.13891	3.57617	1.16499	2.34482	1.24916	5.63877	2.70418	4.66832	3.25312	2.849	4.06038
ASP.COG.0606	CADAFUAP00003032	CADAFUAG00003032	Afu8g05780	CADAFUBP00007961	CADAFUBG00008105	NACHT and Ankyrin domain protein	1.38391	2.26804	1.72983	0.599078	0.718289	3.0122	1.49585	1.58301	2.46531	1.29714	2.29169	1.61172	0.0512023	0.153762	0.128352	0.123347	0.275851	0.165323	0.542749	0.844261	0.624486	0.554092	0.403193	0.534276
ASP.COG.0607	CADAFUAP00006912	CADAFUAG00006912	Afu1g15410	CADAFUBP00001466	CADAFUBG00001500	CUE domain protein, putative	3.59419	3.35508	3.14765	4.12186	3.43796	1.66354	2.65568	2.75062	3.40166	1.8789	2.45288	2.03336	3.29298	3.72369	4.1231	3.20269	5.23409	5.61341	3.42326	2.27276	3.05187	2.51248	2.56502	2.13422
ASP.COG.0608	CADAFUAP00008302	CADAFUAG00008302	Afu4g11290	CADAFUBP00006652	CADAFUBG00006780	Proteasome activator subunit 4, putative	26.9753	28.3412	26.3672	32.3827	23.3806	21.8074	23.7657	27.4877	27.097	22.6648	28.0093	21.9374	26.8979	25.0438	24.5235	23.1072	27.4659	24.1427	26.3495	24.4799	25.2113	22.9221	24.6121	18.9206
ASP.COG.0609	CADAFUAP00008285	CADAFUAG00008285	Afu4g13440	CADAFUBP00006853	CADAFUBG00006984	Chromatin remodeling complex subunit (Chd3), putative	8.96007	9.12767	11.3561	13.7016	11.7839	12.3429	5.93105	7.28396	6.17375	6.15347	8.26591	6.79621	8.85468	11.4737	12.9494	9.37801	13.6857	11.9303	6.95725	7.1899	5.9756	6.22358	8.09181	6.82884
ASP.COG.0610	CADAFUAP00005634	CADAFUAG00005634	Afu3g08870	CADAFUBP00003940	CADAFUBG00004010	Putative uncharacterized protein	3.37234	3.20282	3.53639	7.24197	7.55047	6.57626	3.9481	4.59377	4.54319	2.04529	4.50854	3.73829	3.35999	5.66558	7.60071	8.44052	16.6982	4.64121	3.85934	3.90729	3.56692	3.96765	5.2927	4.36018
ASP.COG.0611	CADAFUAP00002924	CADAFUAG00002924	Afu5g04155	CADAFUBP00005156	CADAFUBG00005247	Putative uncharacterized protein	320.648	244.078	188.124	174.48	187.066	117.464	486.51	386.289	393.133	465.129	487.783	571.525	258.941	210.475	206.643	152.264	155.614	130.568	343.906	355.76	354.493	361.377	380.374	365.884
ASP.COG.0612	CADAFUAP00002624	CADAFUAG00002624	Afu5g03120	CADAFUBP00005054	CADAFUBG00005143	Exonuclease Kem1, putative	41.374	43.7435	47.8443	50.008	45.9199	36.5135	26.6052	28.5541	27.6219	26.5068	32.3355	26.2157	43.6893	43.2862	46.5271	38.1455	40.9665	44.2725	33.9189	31.0698	33.2064	28.7644	29.5457	28.0544
ASP.COG.0613	CADAFUAP00007559	CADAFUAG00007559	Afu1g16330	CADAFUBP00001536	CADAFUBG00001572	Ribosome assembly protein Noc2, putative	92.9243	133.041	168.937	102.781	156.059	185.918	36.9823	46.6127	25.5577	55.6998	42.6708	35.0564	63.2744	90.6256	121.518	156.1	156.611	167.874	96.7001	130.503	96.936	117.195	84.7436	100.188
ASP.COG.0614	CADAFUAP00008725	CADAFUAG00008725	Afu1g01300	CADAFUBP00007750	CADAFUBG00007887	GPI anchored protein, putative	0.0223999	0	0	0	0	0	0.347386	0.215884	0.0987611	0.145863	0.449203	0.224577	0.0243468	0	0	0	0.327919	0	0.169788	0.0872712	0.252719	0.24923	0.284028	0.236325
ASP.COG.0615	CADAFUAP00008256	CADAFUAG00008256	Afu4g09620	CADAFUBP00006495	CADAFUBG00006623	WD repeat protein	11.5398	10.9688	11.2372	10.215	6.33504	7.35686	10.1528	8.07989	10.4911	8.18886	10.1987	8.94087	12.9046	12.8837	14.6124	9.92664	15.4315	11.6823	10.7375	9.12644	10.6148	9.55331	9.67282	9.8774
ASP.COG.0616	CADAFUAP00005669	CADAFUAG00005669	Afu3g10850	CADAFUBP00003750	CADAFUBG00003815	DUF821 domain protein	1.16721	0.346843	0.616644	0.992493	0	0.460644	70.1432	84.8711	73.0578	158.255	125.143	131.533	1.78971	2.52995	2.50821	0.54575	0.305126	0.731475	192.396	179.031	146.824	153.423	178.988	123.721
ASP.COG.0617	CADAFUAP00008051	CADAFUAG00008051	Afu4g11440	CADAFUBP00006666	CADAFUBG00006794	F-box and WD domain protein	30.7236	28.5773	29.7603	34.6803	31.914	29.7575	58.61	38.9301	49.8606	34.9162	44.6547	49.5995	28.6931	29.9234	32.7025	17.7612	25.8335	25.0585	34.7465	24.6264	27.5047	28.341	31.6559	29.6081
ASP.COG.0618	CADAFUAP00002604	CADAFUAG00002604	Afu5g01310	CADAFUBP00004872	CADAFUBG00004961	RTA1 domain protein, putative	0.167495	0.199089	0.158826	1.06343	0	0	0.173172	0.448407	0.615403	0.484751	0.223927	0.37317	0.364105	0.455591	0.443687	1.09642	0	0	1.77742	1.19638	1.29917	0.887434	1.23889	1.03082
ASP.COG.0619	CADAFUAP00003023	CADAFUAG00003023	Afu8g04530	CADAFUBP00008079	CADAFUBG00008225	Misfolded glycoproteins degradation protein Yos9, putative|Protein OS-9 homolog	32.7983	31.4979	24.3733	31.1227	24.7483	16.0915	28.2816	23.0099	25.7313	25.213	30.968	23.729	37.816	33.1177	30.4855	31.758	31.5383	27.3849	29.5735	25.577	29.4013	26.1812	30.7585	28.5008
ASP.COG.0620	CADAFUAP00003277	CADAFUAG00003277	Afu8g04590	CADAFUBP00008073	CADAFUBG00008219	Pre-mRNA splicing factor, putative	27.1416	29.2378	33.6399	36.5532	35.479	33.6615	20.9044	21.6273	19.6311	22.0512	27.6116	23.7707	22.7503	26.0135	27.97	29.6301	34.0216	36.2487	24.6617	24.1845	23.3277	24.9643	24.7733	23.2167
ASP.COG.0621	CADAFUAP00002870	CADAFUAG00002870	Afu5g01550	CADAFUBP00004900	CADAFUBG00004989	C6 transcription factor, putative	6.95985	9.07973	9.93395	12.7022	8.86097	8.57519	11.9783	13.4972	11.2622	10.0012	11.9146	9.80619	8.171	8.12565	9.15394	12.2231	10.1177	13.1914	13.6206	11.6684	11.4397	9.32802	10.1856	10.3458
ASP.COG.0622	CADAFUAP00003800	CADAFUAG00003800	Afu2g00100	CADAFUBP00001676	CADAFUBG00001713	C6 transcription factor Aro80, putative	8.52081	7.49197	6.87592	15.1351	7.79187	8.53274	12.6156	13.3118	14.5417	10.7775	13.4503	12.2725	4.3916	4.56088	4.58697	5.99499	10.3839	6.14454	11.6787	9.0369	8.50912	9.43348	8.88022	8.43078
ASP.COG.0623	CADAFUAP00006610	CADAFUAG00006610	Afu5g12830	CADAFUBP00005913	CADAFUBG00006030	DUF1264 domain protein	19.5181	22.8372	17.2741	10.3268	19.3464	13.4801	12.5597	14.9682	20.6672	6.84034	12.8432	13.3627	2.35717	2.3849	2.61591	2.21814	4.46456	2.37841	4.31505	3.74057	2.77169	3.17778	2.6317	2.99408
ASP.COG.0624	CADAFUAP00009548	CADAFUAG00009548	Afu7g06020	CADAFUBP00008907	CADAFUBG00009073	Non-repetitive nucleoporin, putative	51.8707	62.736	76.8493	69.43	67.8134	74.6732	24.7587	29.276	24.3127	31.4232	35.0122	30.0893	51.5695	57.263	66.0277	59.1214	66.3944	68.9797	37.9826	36.3441	38.9537	41.8073	35.3656	38.3719
ASP.COG.0625	CADAFUAP00009152	CADAFUAG00009152	Afu1g03690	CADAFUBP00000403	CADAFUBG00000411	4-carboxymuconolactone decarboxylase family protein|Putative uncharacterized protein	68.9201	52.2768	34.1788	45.6931	34.241	26.5093	81.8487	100.51	92.1815	91.3424	92.8087	96.4285	22.924	17.6895	12.1988	13.0863	11.7064	11.4008	22.8055	18.0439	24.6689	21.7665	18.4571	17.5322
ASP.COG.0626	CADAFUAP00004130	CADAFUAG00004130	Afu2g08740	CADAFUBP00002408	CADAFUBG00002459	ZIP metal ion transporter, putative	21.7337	18.8866	17.4278	22.2925	14.8689	18.8431	71.3294	56.9224	90.1962	64.4029	92.1733	79.6088	18.7363	17.5672	18.0212	16.4389	15.8856	18.7691	71.8643	28.3057	144.638	73.6982	59.9023	58.571
ASP.COG.0627	CADAFUAP00005402	CADAFUAG00005402	Afu3g09640	CADAFUBP00003872	CADAFUBG00003940	Camp independent regulatory protein	72.3994	51.2165	62.3137	90.9432	56.0777	62.8832	200.925	181.563	215.412	230.204	170.239	183.077	77.2728	86.8287	118.079	42.6085	91.5801	45.4818	237.769	248.385	173.176	223.124	235.712	179.958
ASP.COG.0628	CADAFUAP00000424	CADAFUAG00000424	Afu6g05290	CADAFUBP00009036	CADAFUBG00009202	Exocyst complex component Sec15, putative	30.5622	38.8556	41.9578	32.4151	39.0967	31.791	63.8454	54.9656	66.295	36.3464	49.3845	52.1573	31.0385	29.1382	30.1652	37.5318	28.028	34.6621	43.0297	33.9679	36.7007	29.6267	31.0842	33.6654
ASP.COG.0629	CADAFUAP00007534	CADAFUAG00007534	Afu1g15280	CADAFUBP00001454	CADAFUBG00001488	Polysaccharide deacetylase family protein	129.243	149.264	169.07	169.193	162.017	185.329	9.32203	8.46329	8.11428	13.3373	13.9889	12.582	102.244	124.245	144.181	157.973	187.943	161.73	25.6949	24.1129	23.359	35.7874	35.9919	33.1179
ASP.COG.0630	CADAFUAP00006810	CADAFUAG00006810	Afu5g14760	CADAFUBP00006097	CADAFUBG00006220	Putative uncharacterized protein	19.373	20.378	22.0443	25.0352	20.8814	16.4189	10.5465	11.6579	10.6664	8.55901	9.97037	9.54911	50.2504	44.3011	33.0227	37.4085	46.0128	40.1112	19.0594	18.9252	17.0857	11.4452	9.60123	10.2496
ASP.COG.0631	CADAFUAP00004224	CADAFUAG00004224	Afu2g17990	CADAFUBP00003301	CADAFUBG00003363	Dimethylallyl tryptophan synthase, putative|Fumigaclavine A dimethylallyltransferase	0.0408614	0.0485688	0.0929918	0	0	0	0.411901	0.26254	0.24021	0.0443467	0.0409712	0.0910372	0.0444128	0.0208395	0	0	0	0	0.0619447	0.079599	0	0.0974227	0	0.080831
ASP.COG.0632	CADAFUAP00005770	CADAFUAG00005770	Afu3g13740	CADAFUBP00003470	CADAFUBG00003532	HSP70 family protein	0.107302	0.178559	0.134309	0.20438	0	0	1.04837	2.03383	1.24582	1.0248	0.925282	0.573755	2.041	1.65269	0.986718	0.842878	0.628333	1.12972	5.10776	6.34051	5.38717	5.38955	7.33013	3.83488
ASP.COG.0633	CADAFUAP00004207	CADAFUAG00004207	Afu2g18020	CADAFUBP00003304	CADAFUBG00003366	Fumigaclavine B O-acetyltransferase|O-acetyltransferase, putative	0.0187797	0	0	0	0	0	0.116497	0.0301656	0	0	0	0.0209202	0	0	0	0	0	0	0.0284695	0	0	0	0	0
ASP.COG.0634	CADAFUAP00006853	CADAFUAG00006853	Afu1g15160	CADAFUBP00001442	CADAFUBG00001476	Putative uncharacterized protein	2.25462	1.19565	1.10514	1.65169	3.16857	1.53319	862.034	821.48	755.078	360.941	392.941	497.913	2.52598	2.29973	2.48084	2.72468	1.01557	2.43461	244.882	213.567	199.288	179.239	195.775	152.785
ASP.COG.0635	CADAFUAP00009006	CADAFUAG00009006	Afu1g01265	CADAFUBP00007753	CADAFUBG00007890	Putative uncharacterized protein	0.102529	0.0609343	0.175001	0	0	1.13298	0.159006	0.823453	0.527392	0.111274	0.308414	0.171322	0.11144	0	0.116398	0	0	0	0.155431	0.133153	0.289186	0.0814841	0	0
ASP.COG.0636	CADAFUAP00009072	CADAFUAG00009072	Afu1g05300	CADAFUBP00000555	CADAFUBG00000567	Capsular associated protein, putative	21.4529	23.5489	26.7965	25.6918	24.7219	20.8865	14.0568	14.2005	11.9195	12.4386	15.7647	15.3514	11.8408	13.443	13.5088	12.8226	18.4886	17.6386	18.5728	19.3584	15.5694	16.1687	15.4284	16.7348
ASP.COG.0637	CADAFUAP00004206	CADAFUAG00004206	Afu2g10900	CADAFUBP00002609	CADAFUBG00002663	Autophagy related lipase Atg15, putative|Putative lipase atg15	11.6963	9.4827	8.46225	14.0063	12.6743	6.43939	38.064	32.4269	37.3359	21.9546	27.6846	32.7975	9.60478	10.5892	9.73189	5.83004	7.94516	5.12799	18.8813	14.9641	16.2106	10.7943	13.9399	10.7728
ASP.COG.0638	CADAFUAP00005211	CADAFUAG00005211	Afu3g07170	CADAFUBP00004105	CADAFUBG00004177	Phosphatidylinositol:UDP-GlcNAc transferase PIG-C|Phosphatidylinositol\x3aUDP-GlcNAc transferase PIG-C	36.5811	36.5581	35.8485	54.6416	33.75	41.4993	26.4783	29.0726	31.8637	29.4364	33.3323	25.9339	46.2424	42.2788	42.2597	36.4196	48.6144	48.5086	39.0089	32.221	35.4553	28.962	32.4625	30.7019
ASP.COG.0639	CADAFUAP00003356	CADAFUAG00003356	Afu2g00370	CADAFUBP00001700	CADAFUBG00001737	Putative uncharacterized protein	16.6214	15.4509	7.32402	14.5995	8.39265	4.40907	189.771	156.617	155.425	95.5405	111.578	123.985	13.8649	9.05147	8.68429	5.34302	6.58729	3.30523	52.4143	44.1406	50.1763	37.1585	42.3442	31.9893
ASP.COG.0640	CADAFUAP00002105	CADAFUAG00002105	Afu6g13260	CADAFUBP00000146	CADAFUBG00000151	Putative uncharacterized protein|RanBP1 domain protein	21.6268	27.2307	36.6063	27.1216	35.5537	34.8732	12.0458	13.6895	10.2496	15.0372	14.011	11.7874	23.0663	26.8623	34.8359	32.6994	38.4789	36.3501	22.7632	22.1963	22.5028	23.069	19.7939	19.7133
ASP.COG.0641	CADAFUAP00007501	CADAFUAG00007501	Afu1g15450	CADAFUBP00001470	CADAFUBG00001505	Adenylosuccinate synthetase	441.751	503.646	582.269	532.627	609.173	632.682	137.57	151.258	111.952	158.144	161.314	147.56	364.401	497.756	519.887	570.618	587.826	574.188	240.644	263.273	252.767	265.181	259.412	276.348
ASP.COG.0642	CADAFUAP00009674	CADAFUAG00009674	Afu7g05180	CADAFUBP00008824	CADAFUBG00008990	Defensin domain protein	0.442665	0.0751661	0.143916	0	0	0	5.1978	0.304734	0.557631	0.549055	0	0.986236	0.687342	0.58053	0.574336	0	0	0	0.383467	0.328504	0.624275	0.402062	0.400924	0.083397
ASP.COG.0643	CADAFUAP00009206	CADAFUAG00009206	Afu1g03880	CADAFUBP00000421	CADAFUBG00000429	Putative uncharacterized protein	14.7186	13.7034	14.9593	13.6701	13.5286	14.6029	27.1017	24.667	28.161	21.4636	22.3429	28.2999	17.0875	15.2223	14.3816	12.2299	15.6766	14.7927	24.7999	18.6414	20.6286	19.2302	16.1062	21.3337
ASP.COG.0644	CADAFUAP00009668	CADAFUAG00009668	Afu7g04090	CADAFUBP00008713	CADAFUBG00008877	Putative uncharacterized protein	212.507	210.926	223.458	205.124	249.904	220.186	106.826	121.5	97.2439	160.24	165.444	143.62	279.152	283.064	251.938	282.249	249.259	279.07	236.363	238.702	244.498	257.235	272.136	273.682
ASP.COG.0645	CADAFUAP00003052	CADAFUAG00003052	Afu8g05490	CADAFUBP00007989	CADAFUBG00008134	Transcription initiation factor iif, beta subunit	65.7312	63.2876	57.827	60.776	63.6397	54.5352	67.3322	59.557	68.8412	52.3606	61.3434	70.8059	71.8835	64.0522	61.1229	64.6108	61.0364	65.3223	54.8863	43.9252	51.8991	45.3755	49.3942	49.4863
ASP.COG.0646	CADAFUAP00008834	CADAFUAG00008834	Afu1g02200	CADAFUBP00000253	CADAFUBG00000258	F-box domain protein	29.8094	30.5865	25.5581	22.9981	24.313	25.8244	39.5851	34.7022	39.1159	27.6176	34.3678	30.6904	35.5613	31.8891	25.2928	23.1166	23.9482	20.9594	39.6399	39.8258	35.9604	24.9702	33.7482	26.1624
ASP.COG.0647	CADAFUAP00001241	CADAFUAG00001241	Afu7g01500	CADAFUBP00008561	CADAFUBG00008721	Putative uncharacterized protein	1.75485	1.86036	1.40318	2.25843	1.08313	1.0482	24.3463	22.3979	21.3294	9.57415	10.8427	14.4765	2.73218	2.9994	3.5537	0	1.38864	0.83224	8.26851	8.13047	6.28735	3.3924	7.06628	4.37834
ASP.COG.0648	CADAFUAP00004763	CADAFUAG00004763	Afu2g13590	CADAFUBP00002863	CADAFUBG00002918	Putative uncharacterized protein	204.085	158.568	83.5474	56.6014	119.024	68.7069	1821.73	2075	1783.49	2052.18	1780.82	1957.59	111.508	67.4309	36.8505	37.1092	26.7711	24.0667	338.357	274.304	344.551	302.879	277.675	266.008
ASP.COG.0649	CADAFUAP00001125	CADAFUAG00001125	Afu7g00730	CADAFUBP00008484	CADAFUBG00008643	High affinity methionine permease	0.212581	0.221094	0.211657	0.632661	0	0.293636	1.23629	1.55793	1.34732	0.778656	0.985828	1.45046	0.216616	0.325251	0.226252	0.347886	0.389003	0.466276	0.181275	0.603914	0.112423	0.337893	0.526463	0.140174
ASP.COG.0650	CADAFUAP00000989	CADAFUAG00000989	Afu8g01310	CADAFUBP00008306	CADAFUBG00008460	Ferric-chelate reductase (Fre2), putative	5.16679	5.09506	2.23557	72.1689	62.3481	77.5361	885.766	736.98	667.342	716.292	1039.9	876.98	6.18438	11.3732	6.24225	43.4253	29.1347	70.7396	374.229	245.024	275	336.734	274.068	374.006
ASP.COG.0651	CADAFUAP00008143	CADAFUAG00008143	Afu4g05960	CADAFUBP00006131	CADAFUBG00006254	Flavoprotein, putative	47.0807	46.1302	50.3552	42.0772	60.5402	37.4961	45.8808	44.512	55.5309	46.4165	51.0349	45.0444	44.0654	40.9203	35.8335	41.6471	35.7033	44.6562	45.653	49.2081	51.6914	42.0801	41.6808	39.9012
ASP.COG.0652	CADAFUAP00004087	CADAFUAG00004087	Afu2g15150	CADAFUBP00003019	CADAFUBG00003076	Choline transport protein, putative	0.0768685	0.25583	0.0874681	0.292824	0.351093	0	0.572211	1.08656	1.12971	0.500551	0.493281	0.753541	0.133679	0.313627	0.296706	0	0	0.269767	0.745795	1.93666	0.476982	0.342107	0.58481	0.26357
ASP.COG.0653	CADAFUAP00003838	CADAFUAG00003838	Afu2g00300	CADAFUBP00001694	CADAFUBG00001731	Putative uncharacterized protein	10.7783	10.0341	7.63318	6.46033	8.60652	8.32894	15.1958	18.6448	21.8222	14.2335	21.0099	17.5483	3.69656	2.38977	1.9734	0.989448	3.31918	0	8.13465	7.26314	7.35427	7.08757	7.78624	5.88051
ASP.COG.0654	CADAFUAP00003244	CADAFUAG00003244	Afu8g04170	CADAFUBP00008115	CADAFUBG00008267	Putative uncharacterized protein	44.5894	49.7224	55.869	44.9259	75.2535	64.0106	159.039	141.074	123.901	163.041	142.805	173.763	39.5863	43.465	50.2075	65.8463	59.4108	56.6047	70.3569	102.166	63.1275	76.8561	111.989	77.4444
ASP.COG.0655	CADAFUAP00000694	CADAFUAG00000694	Afu6g04510	CADAFUBP00009116	CADAFUBG00009282	O-sialoglycoprotein endopeptidase|Probable tRNA threonylcarbamoyladenosine biosynthesis protein kae1	51.2036	54.2607	53.797	55.626	68.335	58.7244	36.196	45.4111	40.6692	43.9581	43.2524	35.7597	53.1301	62.2881	58.456	85.8705	95.3188	81.4895	54.2165	65.4092	62.8932	64.151	52.7387	53.6045
ASP.COG.0656	CADAFUAP00008157	CADAFUAG00008157	Afu4g12500	CADAFUBP00006765	CADAFUBG00006893	Putative uncharacterized protein	64.7929	60.5508	49.1868	45.1505	53.0735	63.6886	168.385	193.817	220.777	326.073	260.428	295.131	28.5941	20.1018	17.2021	24.3404	20.413	11.4183	192.502	213.201	222.604	207.156	188.005	152.997
ASP.COG.0657	CADAFUAP00005728	CADAFUAG00005728	Afu3g12700	CADAFUBP00003569	CADAFUBG00003634	DUF250 domain membrane protein	183.424	166.332	190.003	199.369	170.984	158.151	229.571	217.715	243.833	189.226	202.639	179.882	109.75	99.7109	116.512	107.413	145.691	104.263	228.9	242.629	209.618	202.982	209.463	168.752
ASP.COG.0658	CADAFUAP00002106	CADAFUAG00002106	Afu6g07870	CADAFUBP00007192	CADAFUBG00007325	Mitochondrial Rho GTPase|Mitochondrial Rho GTPase 1	55.2206	60.2388	65.4269	58.1616	67.9471	59.7779	32.3655	36.5638	31.592	33.3721	38.1117	31.9862	63.3313	70.8172	71.3204	74.5496	77.9423	69.4442	57.5782	58.1441	60.6102	59.963	53.137	58.0489
ASP.COG.0659	CADAFUAP00002515	CADAFUAG00002515	Afu5g00435	CADAFUBP00004781	CADAFUBG00004869	C6 finger domain protein, putative	0.0742885	0.0883011	0.0845323	0.141498	0	0	0.0230419	0	0.0873433	0.03225	0.0297953	0.0496533	0.0162791	0	0	0	0	0.262813	0.0227053	0.0583527	0.147855	0.119032	0.142434	0.138263
ASP.COG.0660	CADAFUAP00000560	CADAFUAG00000560	Afu6g02290	CADAFUBP00009333	CADAFUBG00009506	Putative uncharacterized protein	241.019	196.579	163.764	164.184	187.205	196.109	162.645	186.649	176.736	243.784	212.348	180.656	226.144	163.435	102.56	112.851	152.169	103.803	214.845	209.513	203.559	170.324	174.396	143.992
ASP.COG.0661	CADAFUAP00001359	CADAFUAG00001359	Afu4g02805	CADAFUBP00009751	CADAFUBG00009928	Asp hemolysin-like protein	134.695	181.009	143.854	83.2039	245.768	213.546	160.077	192.009	248.636	101.852	110.343	121.623	3.14437	2.77378	1.70781	0.757482	1.69402	5.07632	4.03476	4.20785	3.99821	4.04648	2.10922	3.12843
ASP.COG.0662	CADAFUAP00007445	CADAFUAG00007445	Afu1g09720	CADAFUBP00000898	CADAFUBG00000921	Putative uncharacterized protein	29.3138	25.5411	22.2625	27.1592	23.476	13.1916	32.8615	35.3147	39.5726	32.7499	40.5645	35.8317	34.2404	33.4181	32.6014	21.7067	22.8159	17.4563	32.8265	27.7338	29.4152	23.5604	32.1134	25.3642
ASP.COG.0663	CADAFUAP00001740	CADAFUAG00001740	Afu6g07750	CADAFUBP00007178	CADAFUBG00007311	MFS phospholipid transporter (Git1), putative	4.03199	4.06983	5.07953	1.06663	1.09618	3.18249	5.70706	6.52791	9.19419	6.11237	7.02682	6.18477	10.5213	7.40933	7.33835	11.9398	3.04496	7.01889	22.2908	23.0645	23.6247	23.0919	15.0383	20.5518
ASP.COG.0664	CADAFUAP00002425	CADAFUAG00002425	Afu4g01360	CADAFUBP00009893	CADAFUBG00010071	MFS transporter of unkown specificity	0.539654	0.455219	0.336747	0.828936	0.795109	1.1542	2.21378	2.20903	1.71414	1.47366	0.977479	1.66774	0.775769	1.1009	1.16601	0	1.52906	1.8328	3.24601	2.01209	2.35682	2.93302	1.84864	2.77787
ASP.COG.0665	CADAFUAP00004398	CADAFUAG00004398	Afu2g12890	CADAFUBP00002790	CADAFUBG00002845	Small nucleolar ribonucleoprotein complex subunit, putative	46.9507	56.7945	65.6795	28.1736	77.4279	78.971	33.0945	42.6068	25.7444	48.8812	32.2623	28.6967	40.8071	45.144	47.7168	72.6732	68.1243	72.0329	70.798	105.027	75.5649	87.5188	66.777	78.2904
ASP.COG.0666	CADAFUAP00009453	CADAFUAG00009453	Afu7g05410	CADAFUBP00008846	CADAFUBG00009012	Thiamine pyrophosphokinase Thi80, putative|Thiamine pyrophosphokinase, putative	27.1078	28.1147	27.6756	30.5125	36.266	30.7863	15.1654	17.1397	13.9213	18.8071	21.3423	17.8454	43.3631	41.9159	41.0223	43.4043	37.1145	36.6651	24.4118	27.3169	25.8136	28.0755	29.8948	29.6503
ASP.COG.0667	CADAFUAP00002285	CADAFUAG00002285	Afu6g08670	CADAFUBP00007270	CADAFUBG00007403	Conserved glutamic acid-rich protein	13.6983	12.7208	13.678	17.6909	12.0425	10.3297	11.2817	8.45096	9.91622	7.33579	10.9112	12.002	13.5416	13.4655	12.7257	13.1167	9.49038	11.1688	12.9905	7.79152	11.5694	9.59239	8.3509	10.4614
ASP.COG.0668	CADAFUAP00008911	CADAFUAG00008911	Afu1g04280	CADAFUBP00000455	CADAFUBG00000463	30S ribosomal protein S7, putative	173.179	168.349	169.755	149.873	152.485	181.982	90.3046	96.2239	83.22	134.433	115.684	111.466	200.771	190.53	199.444	190.584	159.919	175.953	178.516	172.508	165.736	181.547	173.891	182.21
ASP.COG.0669	CADAFUAP00009337	CADAFUAG00009337	Afu7g05720	CADAFUBP00008876	CADAFUBG00009042	Pyruvate dehydrogenase complex, dihydrolipoamide acetyltransferase|Pyruvate dehydrogenase complex, dihydrolipoamide acetyltransferase component, putative	770.343	787.632	857.524	967.273	881.281	999.851	270.666	324.415	260.516	396.415	407.76	329.159	1173.32	1097.32	1040.51	1034	1151.32	1093.38	961.106	1007.29	905.657	922.078	945.862	971.531
ASP.COG.0670	CADAFUAP00000930	CADAFUAG00000930	Afu8g02860	CADAFUBP00008150	CADAFUBG00008302	AMP deaminase Amd1, putative|AMP deaminase, putative	49.6949	59.2214	68.2123	74.8834	76.9881	60.2943	47.6942	46.9501	46.5748	43.0871	54.5626	41.0126	43.6106	48.909	49.4509	61.9334	63.2022	62.2173	52.0528	64.18	54.5636	48.6783	49.5306	46.8085
ASP.COG.0671	CADAFUAP00006604	CADAFUAG00006604	Afu5g09430	CADAFUBP00005579	CADAFUBG00005676	RNA-directed RNA polymerase, putative	3.09396	2.23669	1.22699	2.21494	1.60951	0.623039	16.3839	16.5734	12.8748	7.25115	10.4022	9.90797	1.51674	0.912973	0.808109	0.922685	0.928565	1.23669	4.96814	2.76414	3.33957	2.93499	2.40167	2.99281
ASP.COG.0672	CADAFUAP00005815	CADAFUAG00005815	Afu3g13720	CADAFUBP00003472	CADAFUBG00003534	Oxidoreductase, 2OG-Fe(II) oxygenase family, putative	0.118571	0.0563746	0.0269842	0	0	0	11.6583	16.0366	12.4421	10.0374	12.2694	10.2234	0.592832	0.532152	0.323064	0.620929	0.347159	0	7.29786	8.74642	7.52475	7.68944	8.23147	6.59879
ASP.COG.0673	CADAFUAP00003386	CADAFUAG00003386	Afu2g01850	CADAFUBP00001847	CADAFUBG00001886	Phytanoyl-CoA dioxygenase family protein	63.9134	55.729	47.6496	47.9884	39.0198	38.4013	43.2496	48.8428	59.4572	51.9216	50.2925	50.5193	32.2003	24.724	23.4082	11.7532	25.0128	16.7692	26.3849	23.3929	21.8905	23.8898	21.8944	23.0675
ASP.COG.0674	CADAFUAP00004707	CADAFUAG00004707	Afu2g14270	CADAFUBP00002928	CADAFUBG00002984	Coronin	117.759	107.524	86.711	91.4177	63.997	66.0075	135.696	156.183	158.597	167.327	148.256	155.551	88.6108	75.9353	85.5762	61.1461	74.8505	64.0542	148.483	147.312	146.865	132.591	126.177	117.58
ASP.COG.0675	CADAFUAP00008021	CADAFUAG00008021	Afu4g05950	CADAFUBP00006130	CADAFUBG00006253	Glutaredoxin Grx5, putative|Glutaredoxin, putative	324.02	294.138	286.706	292.487	329.526	306.22	185.59	199.809	184.955	236.291	259.276	218.596	409.017	339.731	286.646	341.998	311.362	323.657	295.539	317.878	325.525	312.115	345.782	316.28
ASP.COG.0677	CADAFUAP00004676	CADAFUAG00004676	Afu2g14920	CADAFUBP00002995	CADAFUBG00003052	Protein kinase, putative	22.5668	33.1171	31.0783	26.0856	32.8701	26.0263	39.0153	29.6771	34.1271	25.0313	35.5637	29.8226	36.1523	28.5349	29.8777	42.2551	32.9468	31.2258	56.1228	40.6471	50.4257	39.7795	39.7361	41.8513
ASP.COG.0678	CADAFUAP00001518	CADAFUAG00001518	Afu6g00412	CADAFUBP00009438	CADAFUBG00009613	Amino acid permease, putative|Choline transporter, putative	0.266392	0.37601	0.0947267	0.317124	0.380228	0.367965	35.1161	32.6007	37.4868	1.98766	3.7729	5.34157	0	0.0169827	0.0378033	0	0	0	0.454323	0.302714	0.140881	0.158785	0.211113	0.263485
ASP.COG.0679	CADAFUAP00007645	CADAFUAG00007645	Afu1g14630	CADAFUBP00001388	CADAFUBG00001421	tRNAHis guanylyltransferase Thg1, putative	22.5858	22.7418	22.7158	19.7666	25.4236	25.0206	9.48097	10.3958	9.65026	11.9592	15.3626	10.1313	28.4865	31.5638	26.4764	32.1136	37.5665	28.4741	15.9898	14.8007	15.2474	15.8955	18.0037	16.0002
ASP.COG.0680	CADAFUAP00000533	CADAFUAG00000533	Afu6g05045	CADAFUBP00009061	CADAFUBG00009227	Putative uncharacterized protein	28.5365	29.4651	30.1755	21.961	27.9768	36.6301	19.5573	18.636	19.0632	15.3288	20.087	19.5068	40.259	35.6493	33.7873	30.1897	37.9776	26.5543	28.4033	20.776	24.6952	20.961	20.4448	23.5684
ASP.COG.0681	CADAFUAP00005932	CADAFUAG00005932	Afu5g09380	CADAFUBP00005574	CADAFUBG00005671	Putative uncharacterized protein	94.765	97.395	100.995	99.5646	89.8404	87.5384	27.9138	31.0325	29.1059	37.8406	39.067	29.0254	90.1746	97.3368	109.68	100.44	94.9715	98.2493	51.4999	55.3751	48.4784	53.441	50.7724	48.6351
ASP.COG.0682	CADAFUAP00009121	CADAFUAG00009121	Afu1g04080	CADAFUBP00000437	CADAFUBG00000445	GARP complex subunit (Sac2), putative	55.8751	63.3595	58.8185	58.7706	59.8318	49.6695	61.6779	55.7056	60.8218	46.249	60.3331	50.3343	56.3588	54.9288	52.6778	49.4178	57.0763	47.7156	50.9925	52.8106	48.7152	38.2684	44.871	36.7945
ASP.COG.0683	CADAFUAP00007563	CADAFUAG00007563	Afu1g09130	CADAFUBP00000839	CADAFUBG00000859	Putative uncharacterized protein	27.5091	25.0436	20.675	32.3437	22.6712	25.6929	34.0325	30.3815	36.5321	40.5446	42.7498	42.78	20.9982	18.36	18.5809	14.0228	17.4012	19.941	19.9208	22.5278	19.0291	25.1223	28.7157	25.1159
ASP.COG.0684	CADAFUAP00000310	CADAFUAG00000310	Afu3g00420	CADAFUBP00004706	CADAFUBG00004794	Acetyl xylan esterase (Axe1), putative	0.336675	0.166742	0.159625	0.801583	1.28145	0	6.87469	6.66981	7.83432	8.58672	9.28345	9.50121	0.640389	0.286177	0.445919	0.36731	0.410723	0	7.40065	5.42899	7.87378	7.17978	4.4024	6.58602
ASP.COG.0685	CADAFUAP00006880	CADAFUAG00006880	Afu1g13980	CADAFUBP00001325	CADAFUBG00001352	Putative uncharacterized protein	42.8697	38.603	33.3563	22.9955	33.5371	28.7106	64.1408	55.6149	62.1947	28.3204	29.761	31.5383	54.6533	44.174	43.0579	34.015	33.901	27.7509	45.3169	49.1825	46.3589	40.2649	39.6138	36.9271
ASP.COG.0686	CADAFUAP00003543	CADAFUAG00003543	Afu2g05635	CADAFUBP00002213	CADAFUBG00002260	Putative uncharacterized protein	30.4715	29.5353	33.3763	20.2631	39.9136	31.9087	51.0275	36.6179	47.9099	24.0814	26.2104	30.1353	9.16786	7.51841	11.3011	0.994841	4.44969	5.33359	6.10544	4.24347	7.07285	5.31445	4.095	4.60979
ASP.COG.0687	CADAFUAP00006559	CADAFUAG00006559	Afu5g09990	CADAFUBP00005635	CADAFUBG00005739	C6 transcription factor, putative|Putative uncharacterized protein	11.426	10.5973	9.24477	12.316	11.1185	8.06994	37.3037	29.0086	25.9823	21.4987	23.6151	22.5922	6.63122	6.1144	7.16803	4.18289	4.00909	3.73759	12.1319	9.32607	10.8569	9.91501	9.6458	8.70796
ASP.COG.0688	CADAFUAP00003904	CADAFUAG00003904	Afu2g09850	CADAFUBP00002511	CADAFUBG00002563	Oxidoreductase, 2-nitropropane dioxygenase family, putative	59.7598	50.8426	39.094	33.6579	37.1759	32.6633	149.015	156.132	152.076	170.163	146.816	166.761	84.9521	59.3389	52.2321	38.4175	43.2717	41.3435	123.357	121.198	109.802	117.389	113.187	112.566
ASP.COG.0689	CADAFUAP00009671	CADAFUAG00009671	Afu7g05970	CADAFUBP00008902	CADAFUBG00009068	mRNA transport regulator (Mtr10), putative	80.4846	87.3665	92.312	106.997	90.6574	90.4924	53.3167	61.078	56.5314	59.1966	68.91	56.3572	77.9458	83.4279	87.6208	77.0308	92.2268	97.5501	70.992	71.2571	68.6122	71.9344	67.18	67.8929
ASP.COG.0690	CADAFUAP00000270	CADAFUAG00000270	Afu3g02180	CADAFUBP00004531	CADAFUBG00004610	AM-toxin synthetase	0	0	0	0	0	0	0	0.0714448	0	0	0	0.0495478	0	0	0	0	0	0	0	0	0	0	0	0
ASP.COG.0692	CADAFUAP00002243	CADAFUAG00002243	Afu6g08110	CADAFUBP00007216	CADAFUBG00007349	DNA (Apurinic or apyrimidinic site) lyase, endon uclease	26.8498	29.3465	30.3287	30.193	24.3476	25.1125	18.4485	16.8097	18.6787	19.8834	22.7585	19.7681	24.2281	25.8274	30.5932	22.9569	27.3131	25.354	34.6852	27.6004	25.7382	26.1549	23.1904	25.0676
ASP.COG.0693	CADAFUAP00008042	CADAFUAG00008042	Afu4g07330	CADAFUBP00006267	CADAFUBG00006391	ER associated DnaJ chaperone (Hlj1), putative	61.2975	55.6901	49.5222	59.9078	50.0142	46.3415	55.8957	52.2431	54.0657	56.7911	54.9913	53.127	66.8024	57.1533	54.9889	48.8029	51.1603	45.379	54.4978	53.2825	52.8991	53.5483	54.9108	51.096
ASP.COG.0694	CADAFUAP00002104	CADAFUAG00002104	Afu6g11290	CADAFUBP00007535	CADAFUBG00007671	Putative uncharacterized protein	2.54908	2.0153	2.60786	5.23387	2.67037	2.84267	4.93245	4.6768	3.83222	3.95941	5.44016	3.88168	3.19004	4.26987	4.02225	3.52094	4.96416	2.66736	8.0832	7.79019	6.89294	7.95476	8.48824	6.98552
ASP.COG.0695	CADAFUAP00004072	CADAFUAG00004072	Afu2g13660	CADAFUBP00002871	CADAFUBG00002926	Putative uncharacterized protein	5.05832	4.92169	3.33634	6.60781	3.57799	4.4519	10.0661	7.65772	9.7695	6.46142	7.49567	10.1228	6.61131	6.18195	5.03573	2.29988	4.50049	2.69724	9.92018	7.64276	7.86587	7.39953	8.2835	9.32484
ASP.COG.0696	CADAFUAP00006289	CADAFUAG00006289	Afu5g09370	CADAFUBP00005573	CADAFUBG00005670	Putative uncharacterized protein	31.498	32.1828	30.7578	38.2486	21.6416	23.9356	31.2125	31.0237	37.3383	33.3031	41.7181	36.6966	35.3637	32.9108	28.5864	28.3578	38.9762	19.796	35.7783	33.5218	33.5381	23.383	29.9686	21.7812
ASP.COG.0697	CADAFUAP00006410	CADAFUAG00006410	Afu5g12660	CADAFUBP00005895	CADAFUBG00006012	Phosphotidylinositol kinase Tel1, putative|Serine/threonine-protein kinase tel1	5.59381	7.01998	8.01683	8.17524	8.48321	8.41657	4.61349	6.26761	4.34448	4.81068	5.75283	4.24929	5.61517	5.38098	6.06697	7.35607	8.04271	7.61368	4.65646	5.02684	4.5695	4.82768	4.93276	4.22368
ASP.COG.0698	CADAFUAP00003671	CADAFUAG00003671	Afu2g05880	CADAFUBP00002238	CADAFUBG00002286	Ammonium transporter MeaA	38.344	33.3595	32.2559	24.4011	27.7347	36.0051	14.9754	12.1327	14.4746	8.55117	11.0782	7.98521	24.4361	25.0318	34.5858	11.8277	11.4911	12.2144	14.9082	16.0604	14.1402	16.2667	16.4084	12.0901
ASP.COG.0699	CADAFUAP00000446	CADAFUAG00000446	Afu6g02970	CADAFUBP00009264	CADAFUBG00009435	UPF0041 domain protein	298.151	301.048	308.161	288.987	332.664	318.876	195.428	207.806	212.862	266.016	252.36	231.726	424.628	351.622	328.78	360.124	370.27	384.321	333.917	303.76	331.323	355.939	339.301	354.137
ASP.COG.0700	CADAFUAP00005887	CADAFUAG00005887	Afu3g06650	CADAFUBP00004157	CADAFUBG00004229	Aminoalcoholphosphotransferase	41.2114	47.2639	60.7015	41.5294	63.767	49.5206	18.4974	19.9893	20.0116	25.7772	32.2143	25.7479	40.297	51.7934	56.5501	85.0712	56.7727	59.5818	41.8069	43.9625	48.8579	48.4094	42.153	52.3485
ASP.COG.0701	CADAFUAP00000273	CADAFUAG00000273	Afu3g00290	CADAFUBP00004718	CADAFUBG00004806	3-hydroxyacyl-CoA dehydrogenase, putative	0.470332	0.263081	0.251853	0.263483	0.631828	0	1.71625	2.71086	1.91105	0.960846	0.721265	1.38689	0.0902136	0.225761	0.251272	0	0	0	0.880776	3.08999	0.936413	0.439755	1.31553	0.364862
ASP.COG.0702	CADAFUAP00000554	CADAFUAG00000554	Afu6g03540	CADAFUBP00009209	CADAFUBG00009378	Malate synthase	33.2949	35.6647	33.4319	55.5551	60.8708	63.9568	81.2554	75.3285	85.4413	84.2706	92.7311	115.969	23.3091	24.6397	24.1904	33.8985	38.128	35.8131	34.7731	33.567	29.9427	27.6471	32.4453	23.8023
ASP.COG.0703	CADAFUAP00002810	CADAFUAG00002810	Afu5g00540	CADAFUBP00004793	CADAFUBG00004881	FacC-like extracellular signaling protein, putative	0.627702	0.248701	0.136049	0	0	0	5.33087	5.47345	4.39291	3.9577	4.85529	4.39525	1.29954	1.12808	0.339338	0	0	0	12.9143	9.47169	11.2972	8.83696	8.95408	8.35686
ASP.COG.0704	CADAFUAP00009578	CADAFUAG00009578	Afu7g04950	CADAFUBP00008799	CADAFUBG00008965	Lipase, putative	2.56204	2.13521	0.435623	1.12182	0.672526	0	6.66784	6.19668	8.48282	3.51566	5.37407	4.65833	0.960246	0.600759	0.568347	0	0	0	3.03575	2.40941	3.32244	2.34041	3.6407	1.47578
ASP.COG.0705	CADAFUAP00009182	CADAFUAG00009182	Afu1g06970	CADAFUBP00000723	CADAFUBG00000738	Putative uncharacterized protein	11.5584	11.7446	11.541	8.06154	12.6533	13.9459	12.2445	12.6328	11.4679	12.8951	11.8518	10.7841	10.8734	11.9153	12.2308	12.2911	10.3642	7.83187	12.2259	12.4123	10.2664	11.4243	11.9043	10.7777
ASP.COG.0706	CADAFUAP00005053	CADAFUAG00005053	Afu3g09380	CADAFUBP00003894	CADAFUBG00003962	Regulatory factor Sgt1, putative	40.9776	39.7107	46.4835	54.463	52.2405	43.378	21.8547	22.3639	25.6291	23.2325	25.9382	23.0128	33.5041	35.7771	41.1183	41.5944	46.7172	40.1397	33.7576	35.1906	34.331	30.165	26.6554	26.4244
ASP.COG.0707	CADAFUAP00006150	CADAFUAG00006150	Afu5g09710	CADAFUBP00005608	CADAFUBG00005705	Separin, putative	14.2895	14.1798	13.9603	24.3779	15.3836	10.1811	12.8596	14.5969	14.9713	15.4517	21.7881	13.9671	12.9901	12.8067	13.8837	11.8914	14.6966	11.8202	23.8431	21.0803	20.3358	19.0517	19.3697	19.5955
ASP.COG.0708	CADAFUAP00001446	CADAFUAG00001446	Afu4g04590	CADAFUBP00009563	CADAFUBG00009738	Ubiquinone biosynthesis protein, putative	57.7399	48.787	25.4154	26.3793	17.5394	13.0781	47.2134	32.5604	41.874	33.3138	44.9678	54.489	72.9125	43.0221	32.5179	10.5494	14.9296	13.4767	54.6646	30.1186	42.4366	37.1229	38.0555	39.1193
ASP.COG.0709	CADAFUAP00003663	CADAFUAG00003663	Afu2g04510	CADAFUBP00002103	CADAFUBG00002148	Cysteine-binding protein FliY, putative|Putative uncharacterized protein	5.44699	5.51449	3.63673	9.16396	6.27857	3.03804	9.16689	6.04454	8.73759	6.04214	5.96128	7.02488	4.61307	2.97955	5.34498	4.72411	3.2701	3.31665	4.3762	4.39609	4.38608	4.06949	4.98394	4.50945
ASP.COG.0710	CADAFUAP00007884	CADAFUAG00007884	Afu4g12080	CADAFUBP00006727	CADAFUBG00006855	Ubiquitin conjugating enzyme (MmsB), putative	239.54	232.239	205.546	202.413	206.504	197.042	199.997	225.065	226.105	236.538	239.21	227.397	262.289	233.602	191.64	233.447	192.377	186.104	221.571	219.72	231.924	186.175	204.601	203.004
ASP.COG.0711	CADAFUAP00006070	CADAFUAG00006070	Afu5g09860	CADAFUBP00005621	CADAFUBG00005721	Esterase, putative	234.217	176.791	89.8094	100.725	85.9704	71.8782	170.536	225.995	180.428	262.7	195.201	241.599	149.846	113.809	83.2253	47.4802	64.0765	52.2273	102.527	97.9661	110.404	103.086	91.1787	104.529
ASP.COG.0712	CADAFUAP00007449	CADAFUAG00007449	Afu1g13160	CADAFUBP00001243	CADAFUBG00001269	Geranylgeranyl diphosphate synthase	40.029	38.6006	47.0808	47.1631	48.4698	50.4371	36.5604	40.0303	43.4678	42.8984	47.093	37.956	35.7689	32.8921	32.9298	31.9692	33.7432	26.8305	60.9249	61.8247	53.4583	51.3646	47.3126	46.4391
ASP.COG.0713	CADAFUAP00002199	CADAFUAG00002199	Afu6g07940	CADAFUBP00007200	CADAFUBG00007333	Lactoylglutathione lyase	284.486	203.866	159.215	189.512	159.358	111.144	263.565	295.83	274.453	272.322	267.179	292.437	242.206	242.907	223.015	235.949	194.443	220.823	172.21	190.588	155.892	167.901	164.375	181.542
ASP.COG.0714	CADAFUAP00008091	CADAFUAG00008091	Afu4g07250	CADAFUBP00006259	CADAFUBG00006383	37S ribosomal protein S25, mitochondrial	200.412	214.811	236.495	205.956	235.145	235.408	75.2864	85.5995	81.3076	124.85	114.246	106.611	204.043	219.337	213.45	263.688	253.272	260.537	186.871	210.808	187.998	216.198	215.689	230.757
ASP.COG.0715	CADAFUAP00004685	CADAFUAG00004685	Afu2g17050	CADAFUBP00003206	CADAFUBG00003266	Nuclear export protein Noc3	44.1324	57.8141	71.4346	41.2631	77.8106	69.9647	27.3353	30.9843	19.9508	34.6196	27.7073	24.5364	38.4766	43.9893	52.5082	86.5789	83.4584	77.4403	62.877	77.7484	59.2683	69.6359	52.6851	63.1897
ASP.COG.0716	CADAFUAP00000399	CADAFUAG00000399	Afu3g03330	CADAFUBP00004405	CADAFUBG00004481	Mitochondrial enoyl reductase, putative	2.36377	3.21487	2.89661	1.9481	3.6334	5.52547	40.1478	39.5752	26.589	44.3023	29.8544	24.4329	2.66803	2.41107	2.09004	2.08292	2.66184	3.19059	80.4887	51.2418	129.527	76.5162	41.9323	50.5062
ASP.COG.0717	CADAFUAP00001484	CADAFUAG00001484	Afu4g03220	CADAFUBP00009709	CADAFUBG00009886	Amino acid permease	1.61828	0.915078	1.0548	0.897773	1.79404	1.0417	2.19294	2.22087	2.72469	1.67106	1.95346	1.45268	1.0417	1.66669	1.48045	0	1.84004	0.827082	1.59582	3.16266	1.55102	0.87406	1.22022	0.828802
ASP.COG.0718	CADAFUAP00001698	CADAFUAG00001698	Afu6g14570	CADAFUBP00000020	CADAFUBG00000020	Putative uncharacterized protein	0	0	0	0	0	0	0.0463554	0	0.0219646	0	0	0	0	0	0	0	0	0	0	0	0	0.0475106	0	0
ASP.COG.0719	CADAFUAP00003014	CADAFUAG00003014	Afu8g04150	CADAFUBP00008118	CADAFUBG00008270	MFS transporter, putative	10.0745	15.1397	16.1768	5.93169	17.0689	23.401	15.0685	11.8555	14.2798	8.14546	10.1172	11.0146	11.4748	7.83018	7.99019	11.8237	7.06646	9.83632	14.6117	10.2121	13.0878	11.4593	5.01004	10.2059
ASP.COG.0720	CADAFUAP00003630	CADAFUAG00003630	Afu2g02850	CADAFUBP00001946	CADAFUBG00001987	Serine/threonine protein kinase, putative	20.4627	21.9519	19.9928	25.9783	19.0086	18.0313	26.2258	23.3775	23.0969	18.8541	25.4013	24.071	20.8259	19.4935	18.2439	16.6154	20.2682	18.2207	31.8329	24.5946	29.8689	25.1241	22.3752	25.5295
ASP.COG.0721	CADAFUAP00006125	CADAFUAG00006125	Afu5g12450	CADAFUBP00005875	CADAFUBG00005992	Putative uncharacterized protein	0.755901	0.783782	1.04314	1.838	1.46916	0.71089	0.673437	0.904184	0.921827	0.733102	0.677301	0.824139	2.48228	2.18184	2.31883	2.52669	3.53165	2.82213	2.82824	2.90325	2.9032	2.35185	2.24323	1.73922
ASP.COG.0722	CADAFUAP00004865	CADAFUAG00004865	Afu2g14290	CADAFUBP00002930	CADAFUBG00002986	Translation initiation factor eIF-2B subunit family protein	8.05478	7.61113	5.35391	9.64437	3.558	4.47622	12.5641	11.1114	11.3341	9.0969	7.31096	10.7604	2.92347	3.28901	3.58923	1.23555	2.53291	3.31206	3.71983	2.59426	2.83934	2.45013	2.76729	1.7217
ASP.COG.0723	CADAFUAP00006121	CADAFUAG00006121	Afu5g06370	CADAFUBP00005277	CADAFUBG00005370	Putative uncharacterized protein	40.0173	39.7418	46.1163	52.5663	51.3666	42.3906	17.9761	18.7074	17.6842	21.6255	25.8183	21.5359	27.3842	35.4764	40.0497	33.8162	45.4969	45.3243	22.5102	22.979	21.5055	27.9269	28.8987	25.5388
ASP.COG.0724	CADAFUAP00007929	CADAFUAG00007929	Afu4g06900	CADAFUBP00006223	CADAFUBG00006346	Asparagine synthetase	430.99	435.807	515.343	531.3	507.485	532.949	56.3446	65.5255	52.5645	109.568	108.672	86.5589	368.804	449.632	447.388	472.595	485.269	467.79	169.407	193.889	172.675	199.444	201.158	196.08
ASP.COG.0725	CADAFUAP00004041	CADAFUAG00004041	Afu2g16390	CADAFUBP00003143	CADAFUBG00003201	Putative uncharacterized protein	29.7404	22.0188	17.898	22.7741	10.7685	13.3987	90.1034	46.5271	76.1802	48.5436	47.3478	77.3284	25.2598	26.3846	23.707	14.5513	15.7781	14.1843	55.0421	38.6671	46.8342	47.7536	44.2019	44.4624
ASP.COG.0726	CADAFUAP00001955	CADAFUAG00001955	Afu6g13840	CADAFUBP00000088	CADAFUBG00000089	Putative uncharacterized protein	7.49387	6.87142	3.34998	0.509772	1.22242	7.09798	34.5333	37.2296	37.9178	32.5323	26.0844	35.5386	3.08354	1.58336	0.850755	0.70078	1.56721	0.939265	11.0359	8.20283	12.833	8.59321	6.36303	6.98854
ASP.COG.0727	CADAFUAP00008186	CADAFUAG00008186	Afu4g11410	CADAFUBP00006664	CADAFUBG00006792	Involucrin repeat protein	37.0444	38.22	35.2762	36.3584	34.7348	32.2609	20.9916	17.7577	19.6378	18.0802	21.6375	21.6851	38.5332	37.3379	34.3952	36.3503	44.5319	35.1076	27.9476	22.4305	26.3875	24.8246	23.5247	26.9643
ASP.COG.0728	CADAFUAP00003318	CADAFUAG00003318	Afu2g00720	CADAFUBP00001736	CADAFUBG00001775	Aldehyde dehydrogenase, putative	66.0686	46.0501	5.73383	5.82161	3.773	1.46052	388.683	325.433	320.433	344.373	227.646	267.874	70.1049	22.0759	19.0749	1.73036	4.35347	2.60913	325.294	280.472	404.99	238.233	183.721	209.382
ASP.COG.0729	CADAFUAP00003629	CADAFUAG00003629	Afu2g03000	CADAFUBP00001959	CADAFUBG00002000	Nucleoside transporter, putative	40.6092	54.9736	60.3942	32.5739	57.8984	66.972	20.0777	22.0485	17.8142	26.8639	26.8347	21.0396	33.9304	44.2679	48.4226	74.8586	74.3084	69.6836	37.615	42.2668	42.9928	49.453	36.2985	47.0949
ASP.COG.0730	CADAFUAP00005616	CADAFUAG00005616	Afu3g07080	CADAFUBP00004114	CADAFUBG00004186	UPF0016 domain protein, putative	48.265	51.161	50.732	56.2131	57.1755	45.0713	43.6096	39.4161	41.595	45.5619	46.1504	46.8398	49.5585	44.4109	45.1375	46.0182	61.8942	52.6597	59.2686	56.9102	59.0174	58.9538	51.5864	60.8522
ASP.COG.0731	CADAFUAP00008481	CADAFUAG00008481	Afu4g07590	CADAFUBP00006293	CADAFUBG00006417	CaaX prenyl protease Ste24	154.346	145.856	142.186	133.278	140.716	106.703	117.549	121.562	113.579	135.797	164.73	146.136	254.898	245.751	224.094	201.56	191.279	191.359	205.628	186.349	185.315	204.357	222.534	213.7
ASP.COG.0732	CADAFUAP00009614	CADAFUAG00009614	Afu7g05460	CADAFUBP00008851	CADAFUBG00009017	Putative uncharacterized protein	131.773	187.246	227.868	148.723	268.344	259.209	68.9838	76.0553	52.6687	91.8371	79.925	67.7219	111.049	158.026	167.449	321.032	264.224	293.462	155.247	228.842	172.02	198.334	169.303	193.858
ASP.COG.0733	CADAFUAP00000939	CADAFUAG00000939	Afu8g01970	CADAFUBP00008239	CADAFUBG00008393	Probable endopolygalacturonase B	0.728144	0.634692	0.911404	1.3869	0	1.07283	0.67754	0.701763	1.03446	0.263417	0.924795	0.892248	1.84667	0.916014	1.10218	0.63552	1.06595	0	1.83974	3.3097	1.84838	1.11879	1.34645	0.608167
ASP.COG.0734	CADAFUAP00005544	CADAFUAG00005544	Afu3g14400	CADAFUBP00003407	CADAFUBG00003469	Putative uncharacterized protein	11.0727	9.80494	9.27815	10.2732	8.69464	7.01185	7.6757	7.54242	6.76103	7.57527	8.33478	8.76505	12.2089	8.26381	8.50136	12.6773	7.08783	12.4605	13.9456	10.773	9.55922	9.90183	7.92973	9.23709
ASP.COG.0735	CADAFUAP00004913	CADAFUAG00004913	Afu2g10440	CADAFUBP00002564	CADAFUBG00002618	40S ribosomal protein S11	4050.41	4145.86	4499.59	4124.84	4386.27	4592.74	963.858	1327.85	1110.16	1770.29	1775.36	1372.03	3738.17	4609.2	4704.94	4532.78	4490.85	4803.16	1983.13	2309.8	2062.66	2254.91	2321.64	2478.91
ASP.COG.0736	CADAFUAP00007084	CADAFUAG00007084	Afu1g13280	CADAFUBP00001256	CADAFUBG00001282	Mannose-6-phosphate isomerase	136.85	128.158	121.37	148.128	107.379	84.714	65.0462	73.9665	77.3649	87.7493	102.832	75.3034	126.339	124.001	122.986	114.193	101.254	105.823	100.076	112.436	100.378	102.763	103.93	95.8207
ASP.COG.0737	CADAFUAP00004466	CADAFUAG00004466	Afu2g12590	CADAFUBP00002764	CADAFUBG00002819	Lectin C-type domain protein	25.3882	26.2573	21.5897	22.3716	27.5111	19.9679	23.7966	22.4221	23.4363	19.219	24.4902	21.0688	34.9927	27.2786	24.7025	16.3628	22.7056	18.4962	29.9959	20.6511	24.8675	18.7649	19.9768	19.9579
ASP.COG.0738	CADAFUAP00000980	CADAFUAG00000980	Afu8g00595	CADAFUBP00008375	CADAFUBG00008529	Ham1 family pyrophosphatase, putative	0.103289	0	0.0587656	0	0	0	0.0800919	0.165911	0.0758997	0	0	0	0	0	0	0	0	0	0	0	0	0	0	0
ASP.COG.0739	CADAFUAP00002632	CADAFUAG00002632	Afu5g02210	CADAFUBP00004965	CADAFUBG00005054	Putative uncharacterized protein	41.0913	37.048	29.3956	39.1334	25.4608	22.5276	42.7803	39.449	39.7453	50.9918	51.7098	50.8312	37.9979	30.9478	32.6186	18.1406	34.2742	22.9168	54.6876	58.701	44.6077	46.9855	54.7538	45.1797
ASP.COG.0740	CADAFUAP00000134	CADAFUAG00000134	Afu3g04240	CADAFUBP00004292	CADAFUBG00004364	Lipase/serine esterase, putative	25.8243	32.3773	33.8468	29.9469	35.2328	33.0105	28.3149	29.5956	25.4898	22.908	28.5343	22.6376	22.846	22.1413	22.9587	25.6012	30.7849	28.9683	25.6226	25.3957	25.79	21.2578	21.7894	21.1493
ASP.COG.0741	CADAFUAP00002606	CADAFUAG00002606	Afu5g00975	CADAFUBP00004833	CADAFUBG00004921	DUF614 domain protein|PLAC8 family protein	0.290499	0.172647	0.716206	0.461096	0	0	0.225258	0.0777706	0.071156	0.105093	0.0970933	0.323609	0.578871	0.642009	0.38476	1.26773	0	0.849578	2.93592	2.38935	3.55057	2.00089	1.15109	1.46857
ASP.COG.0742	CADAFUAP00002037	CADAFUAG00002037	Afu6g08690	CADAFUBP00007272	CADAFUBG00007405	DUF455 domain protein	25.2774	22.6664	22.496	27.8931	21.084	24.6255	19.1069	19.3297	16.7499	20.316	21.7063	20.5691	25.6404	25.3286	29.4556	20.8394	36.3518	11.7312	20.0769	16.4964	17.1505	17.2553	19.578	16.1639
ASP.COG.0743	CADAFUAP00007793	CADAFUAG00007793	Afu4g11920	CADAFUBP00006712	CADAFUBG00006840	Caffeine-induced death protein Cid2, putative	98.2797	86.8144	65.3307	70.3977	46.9989	46.4113	77.6409	76.7062	75.0584	86.6976	98.0385	95.7726	149.505	103.074	78.9599	87.9775	68.2481	66.3285	120.719	104.398	109.636	101.138	109.573	111.276
ASP.COG.0744	CADAFUAP00000403	CADAFUAG00000403	Afu6g03320	CADAFUBP00009229	CADAFUBG00009399	MFS multidrug transporter, putative	4.01634	4.64829	5.84156	4.88906	7.24122	6.67397	1.87329	2.30406	1.75305	2.52359	2.4829	2.18659	2.70787	4.21992	4.13109	2.56978	3.53662	4.23915	5.9971	4.41199	4.83366	5.08793	5.02566	4.59975
ASP.COG.0745	CADAFUAP00001108	CADAFUAG00001108	Afu7g02340	CADAFUBP00008643	CADAFUBG00008805	L-PSP endoribonuclease family protein (Hmf1), putative	268.861	266.579	192.139	205.368	203.64	213.56	612.271	779.22	702.19	789.94	730.739	652.633	367.178	279.495	226.502	258.598	232.474	206.34	545.511	571.499	552.164	648.365	668.546	618.153
ASP.COG.0746	CADAFUAP00007679	CADAFUAG00007679	Afu1g11300	CADAFUBP00001053	CADAFUBG00001078	Methyltransferase, putative	0.630948	0.93745	0.682054	0	0	1.39444	5.18604	7.60111	5.05369	3.35535	3.41628	3.72516	0.891523	0.74011	0.966999	1.65207	1.38549	2.76786	2.34342	2.0485	1.3792	2.05591	0.750032	1.49775
ASP.COG.0747	CADAFUAP00008424	CADAFUAG00008424	Afu4g12620	CADAFUBP00006775	CADAFUBG00006903	Copper-transporting ATPase, putative	22.5435	27.0934	28.3322	32.0438	26.4474	30.4366	47.861	52.8903	44.8613	32.9842	38.649	36.2965	28.3981	27.153	29.7859	28.0694	31.5015	30.6191	35.3853	33.3722	31.4282	31.0192	36.8473	28.9973
ASP.COG.0748	CADAFUAP00009362	CADAFUAG00009362	Afu7g03930	CADAFUBP00008696	CADAFUBG00008860	Putative uncharacterized protein	45.5662	46.4238	50.446	49.1594	56.3336	49.9736	30.1082	30.1207	26.854	30.6881	31.65	28.4967	43.2458	38.557	36.3535	43.0592	38.1176	40.88	31.128	35.832	32.7906	33.5087	30.3005	31.2358
ASP.COG.0749	CADAFUAP00000371	CADAFUAG00000371	Afu3g01310	CADAFUBP00004614	CADAFUBG00004697	Putative uncharacterized protein	0.463511	0.82641	0.0879043	0.73571	0	0	1.67727	1.48906	1.93008	1.17378	0.774595	0.946623	0.167932	0.551583	0.0877015	0	1.13091	0	1.28823	1.40456	0.762619	0.982324	0.489771	1.22254
ASP.COG.0750	CADAFUAP00001879	CADAFUAG00001879	Afu6g13400	CADAFUBP00000132	CADAFUBG00000135	Arsenate reductase (Arc2), putative	43.1981	35.7774	22.6033	20.6525	23.7717	26.8391	51.7247	60.4709	50.1009	56.4852	48.9676	58.1711	68.4961	51.6716	44.8069	42.0185	42.5402	47.9463	56.4793	54.0729	49.7275	56.8741	54.3071	60.6295
ASP.COG.0751	CADAFUAP00005230	CADAFUAG00005230	Afu3g11160	CADAFUBP00003720	CADAFUBG00003785	Zinc metalloproteinase, putative	28.537	21.2278	34.8425	36.788	32.0354	17.5833	88.8695	64.9405	81.8794	48.8538	59.2007	63.8355	14.86	16.5294	23.4124	16.4462	18.5433	18.1856	43.2136	34.4094	34.3246	36.59	41.0825	28.3291
ASP.COG.0752	CADAFUAP00000672	CADAFUAG00000672	Afu6g03720	CADAFUBP00009193	CADAFUBG00009361	MFS allantoate transporter, putative	0.457467	0.209137	0.260274	0.502696	0	0	0.354729	0.395673	0.517172	0.26734	0.352844	0.568408	0.516352	0.628144	0.539323	0	0.257577	0.308743	1.09361	0.754057	0.769218	0.447469	0.501977	0.464077
ASP.COG.0753	CADAFUAP00000648	CADAFUAG00000648	Afu6g03240	CADAFUBP00009238	CADAFUBG00009408	Putative uncharacterized protein	0.100136	0.0396747	0.0379814	0	0	0	7.9718	9.2487	7.6036	1.34035	1.8073	2.58422	0.0544197	0.0170233	0.0378938	0	0	0	0.88552	0.433484	0.847311	0.557076	0.476142	0.308135
ASP.COG.0754	CADAFUAP00004844	CADAFUAG00004844	Afu2g17410	CADAFUBP00003243	CADAFUBG00003303	Putative uncharacterized protein	0.0934268	0.0555247	0.0531548	0	0	0	8.40361	11.3303	9.54277	4.56281	4.21551	8.06583	0.0507735	0.0476482	0.106065	0	0	0	1.06224	1.63798	0.988175	1.6335	2.88756	0.739258
ASP.COG.0755	CADAFUAP00008032	CADAFUAG00008032	Afu4g09060	CADAFUBP00006440	CADAFUBG00006566	Phosphatidate cytidylyltransferase, putative	28.9703	21.678	12.5028	26.2576	13.5259	7.89892	92.7388	90.4775	66.5739	53.7286	65.4071	62.7358	18.7687	16.2801	15.4881	9.35828	12.7067	8.24256	42.6024	35.886	46.7747	34.4263	29.9427	31.3509
ASP.COG.0756	CADAFUAP00007138	CADAFUAG00007138	Afu1g11320	CADAFUBP00001055	CADAFUBG00001080	Class II DAHP synthetase family protein	0.10306	0.195998	0.0703624	0.196298	0	0	0.607349	1.65543	0.757314	0.492141	0.53735	0.39034	0.0224034	0	0.0234	0	0	0	0.156235	0.187378	0.145341	0.196574	0.196017	0.0815479
ASP.COG.0757	CADAFUAP00003029	CADAFUAG00003029	Afu8g07140	CADAFUBP00007855	CADAFUBG00007993	Aconitase family protein	0	0	0	0	0	0	0	0	0	0	0	0.0670499	3.64177	3.42784	4.37321	1.97	3.96511	2.99247	5.33788	4.37737	3.98952	2.37582	3.11639	2.67236
ASP.COG.0758	CADAFUAP00008865	CADAFUAG00008865	Afu1g04300	CADAFUBP00000457	CADAFUBG00000465	Putative uncharacterized protein	26.8473	8.12214	12.867	38.9798	59.4107	30.6638	28.1338	51.8718	41.8015	23.6411	42.6399	61.8624	1.01793	1.16756	1.81141	0	0	1.21731	1.10426	0.810841	1.27184	0.93727	0.934617	0.960622
ASP.COG.0759	CADAFUAP00008001	CADAFUAG00008001	Afu4g08560	CADAFUBP00006390	CADAFUBG00006515	F-box domain protein|Putative uncharacterized protein	3.45897	3.06214	3.23894	4.97555	4.52565	1.99077	35.5664	27.7225	26.8208	14.8596	18.9309	22.9787	3.70086	4.06108	4.74495	3.06614	4.48346	3.79347	11.9895	11.2069	10.188	8.79102	9.50854	8.95694
ASP.COG.0760	CADAFUAP00005134	CADAFUAG00005134	Afu3g06100	CADAFUBP00004213	CADAFUBG00004285	Putative uncharacterized protein	36.4895	33.7891	37.3105	45.0432	42.5335	34.1208	22.3849	23.0671	22.906	23.9367	30.7641	24.1325	31.8567	37.1947	38.7546	37.2165	33.0051	37.4113	47.4412	37.2042	39.4676	38.095	29.5585	37.0366
ASP.COG.0761	CADAFUAP00004170	CADAFUAG00004170	Afu2g09560	CADAFUBP00002485	CADAFUBG00002537	Mitochondrial genome maintenance protein Mgm101, putative	112.249	99.4116	81.7453	85.786	87.2529	79.508	78.0223	67.2834	68.2824	109.928	89.7608	97.6418	173.389	137.802	127.514	90.2874	107.394	102.693	204.139	171.668	173.398	202.29	176.024	186.209
ASP.COG.0762	CADAFUAP00007166	CADAFUAG00007166	Afu1g08960	CADAFUBP00000822	CADAFUBG00000842	cAMP-regulated phosphoprotein family protein Igo1, putative	181.546	170.455	148.249	136.613	119.476	89.514	280.501	235.771	250.752	176.563	206.189	215.773	177.56	158.239	148.77	141.403	124.763	117.712	196.292	171.499	180.82	163.562	164.637	165.863
ASP.COG.0763	CADAFUAP00005652	CADAFUAG00005652	Afu3g11120	CADAFUBP00003724	CADAFUBG00003789	Glutamate decarboxylase, putative	83.2502	67.243	64.1291	60.3815	53.5107	54.1541	21.9217	20.1963	23.3851	27.7569	35.4718	26.1702	119.316	89.4774	84.2013	48.5205	55.152	55.6271	64.8437	66.2895	63.0004	60.0768	64.7129	54.127
ASP.COG.0764	CADAFUAP00001109	CADAFUAG00001109	Afu7g02370	CADAFUBP00008646	CADAFUBG00008808	Helicase swr1|SNF2 family helicase/ATPase (Swr1), putative	18.0877	24.2292	24.5298	23.3332	33.171	33.5548	14.9521	16.9569	12.6067	12.9799	13.6737	12.0346	22.0606	21.6475	19.993	30.4973	28.0036	32.2199	19.4851	17.0055	20.2444	17.9731	15.8633	16.8277
ASP.COG.0765	CADAFUAP00007714	CADAFUAG00007714	Afu4g10470	CADAFUBP00006576	CADAFUBG00006704	Sphinganine-1-phosphate aldolase BST1, putative	67.3028	63.1856	55.1023	61.9713	57.8093	45.5144	78.7587	79.1623	95.4025	89.2478	86.3264	92.8807	76.1525	62.6103	59.7323	43.8128	59.0405	40.4033	74.7115	68.4976	64.2783	72.3559	67.2095	69.1805
ASP.COG.0766	CADAFUAP00001055	CADAFUAG00001055	Afu7g01780	CADAFUBP00008590	CADAFUBG00008750	Putative uncharacterized protein	33.8842	42.2577	30.3204	13.854	34.0319	40.7758	24.8163	37.5579	55.065	54.5262	61.0487	63.5163	3.23943	1.91811	1.08757	0.929024	2.07765	0.622592	7.20757	4.4696	8.7065	8.7414	8.15429	6.5976
ASP.COG.0767	CADAFUAP00008491	CADAFUAG00008491	Afu4g14735	CADAFUBP00007016	CADAFUBG00007148	Serine/threonine protein kinase, putative	0.0767205	0	0	0	0	0	1.42777	1.29397	1.24029	0.666116	0.538487	1.53837	0	0	0	0	0	0	0.697837	0.597814	0.540981	0.670703	0.0608004	0.657655
ASP.COG.0768	CADAFUAP00007808	CADAFUAG00007808	Afu4g12140	CADAFUBP00006732	CADAFUBG00006860	Putative uncharacterized protein|RNA methylase family UPF0020 protein	19.6143	18.21	23.6077	26.5142	27.3001	25.7243	13.5384	14.0224	15.1183	16.4563	18.7365	14.2278	16.4808	18.3703	18.4997	19.357	23.0265	23.7364	14.4024	18.2824	15.9713	17.5759	17.7506	15.8895
ASP.COG.0769	CADAFUAP00009280	CADAFUAG00009280	Afu1g06210	CADAFUBP00000647	CADAFUBG00000662	N-acetylglucosamine-phosphate mutase	151.906	142.865	119.443	127.793	107.8	95.6552	103.226	110.336	113.035	116.81	114.997	118.196	125.099	100.597	102.184	91.5058	88.7876	81.3547	153.459	147.617	155.895	152.841	144.727	158.159
ASP.COG.0770	CADAFUAP00003166	CADAFUAG00003166	Afu8g06240	CADAFUBP00007689	CADAFUBG00007826	Putative uncharacterized protein	0.1344	0.399376	0.458797	1.27996	0	0	0.312648	0.215884	0.790089	1.02104	0.673804	0.973166	0	0	0	0	0	0	0	0	0	0	0	0
ASP.COG.0771	CADAFUAP00009292	CADAFUAG00009292	Afu1g01780	CADAFUBP00000213	CADAFUBG00000218	Alcohol dehydrogenase, putative	4.89432	6.73909	3.2533	3.46122	3.31998	1.07097	22.583	15.1395	16.8786	8.30952	11.1754	17.0582	7.03149	4.79454	3.6859	4.1237	1.4188	4.67674	20.0183	9.37692	16.6407	12.5934	8.14144	14.4748
ASP.COG.0772	CADAFUAP00003628	CADAFUAG00003628	Afu2g01200	CADAFUBP00001783	CADAFUBG00001822	Actin polymerization protein Bzz1, putative	49.1248	45.3026	43.3564	46.5839	37.4042	32.7737	64.9087	51.8352	69.1392	51.117	54.7495	59.5933	44.5054	41.7885	41.5352	30.1358	31.4295	29.1284	50.263	41.3771	42.0762	40.4399	45.6226	39.8721
ASP.COG.0773	CADAFUAP00007076	CADAFUAG00007076	Afu1g14670	CADAFUBP00001392	CADAFUBG00001426	WD repeat protein	30.0402	32.4406	32.489	26.3847	30.8506	35.4219	37.4617	34.6083	33.9866	34.0935	31.5902	30.5818	27.1249	27.1205	26.8942	29.6622	34.1435	28.6481	32.8065	34.8329	31.5528	29.0749	28.9662	29.7037
ASP.COG.0774	CADAFUAP00002335	CADAFUAG00002335	Afu6g14100	CADAFUBP00000065	CADAFUBG00000065	Mitochondrial carnitine:acyl carnitine carrier, putative|Mitochondrial carnitine\x3aacyl carnitine carrier, putative	59.8226	51.454	43.3638	57.9192	36.9666	30.6638	83.4868	94.8662	94.988	139.186	106.333	116.074	45.0404	41.7019	49.2493	45.714	50.1014	38.9538	86.728	95.3789	77.6478	94.6826	91.8123	82.705
ASP.COG.0775	CADAFUAP00000702	CADAFUAG00000702	Afu6g03010	CADAFUBP00009261	CADAFUBG00009431	C2H2 finger domain protein (Zms1), putative	12.5246	13.2001	17.4324	28.1688	20.2892	14.6064	9.12375	8.78862	15.9071	8.41916	11.1026	10.9589	12.1059	11.5265	13.3086	12.0567	8.08905	9.31566	10.6432	9.79309	10.4664	7.00903	8.60339	7.55851
ASP.COG.0776	CADAFUAP00002864	CADAFUAG00002864	Afu5g03700	CADAFUBP00005110	CADAFUBG00005201	Putative uncharacterized protein	95.6921	86.2189	72.6023	75.6533	57.8984	65.3695	110.57	91.0849	95.6337	69.9496	82.9283	101.264	93.3235	79.2177	73.0424	47.2057	45.3621	62.2818	83.3588	72.7278	72.2627	64.1179	62.4184	59.3279
ASP.COG.0777	CADAFUAP00006681	CADAFUAG00006681	Afu5g07350	CADAFUBP00005375	CADAFUBG00005470	Putative uncharacterized protein	0.758855	0.676495	0.90667	2.52944	0.866507	0	5.8843	5.85089	3.01121	2.14131	2.73922	4.60713	0.574242	0.885327	0.813998	0.98811	3.31469	0.662188	1.65905	1.37225	1.70303	1.85947	0.837383	1.69209
ASP.COG.0778	CADAFUAP00005475	CADAFUAG00005475	Afu3g13300	CADAFUBP00003512	CADAFUBG00003577	Putative uncharacterized protein	39.2353	43.8661	58.313	49.8519	57.7979	57.0036	31.6678	32.7	26.931	28.9683	33.7108	29.5798	30.4169	42.2847	52.5474	51.5764	53.018	46.5708	35.8649	38.7667	35.4403	39.3838	34.4742	39.075
ASP.COG.0779	CADAFUAP00002610	CADAFUAG00002610	Afu5g01240	CADAFUBP00004863	CADAFUBG00004951	General amidase, putative	0.0579188	0.0860546	0.0988581	0.137898	0.661353	0	0.583847	0.418653	0.340485	0.440014	0.290373	0.290341	0.0314927	0.0295542	0.0822344	0	0	0	0.175698	0.112886	0.0408617	0.0230272	0.22962	0
ASP.COG.0780	CADAFUAP00001281	CADAFUAG00001281	Afu4g04680	CADAFUBP00009553	CADAFUBG00009728	FGGY-family carbohydrate kinase, putative	59.3881	45.0915	29.1034	42.4419	24.6535	23.5525	170.251	181.896	164.818	117.552	127.81	134.596	84.0456	60.0824	50.5621	36.6012	51.8681	31.3286	170.368	166.87	164.754	113.073	95.9279	110.9
ASP.COG.0781	CADAFUAP00002966	CADAFUAG00002966	Afu8g04580	CADAFUBP00008074	CADAFUBG00008220	Putative uncharacterized protein	47.7084	52.1805	60.0419	60.0603	62.6595	55.6608	40.9315	31.3439	29.8216	33.0667	34.738	39.734	39.9261	46.5118	52.4417	62.1914	58.1514	58.2055	42.5877	32.0427	40.1668	44.0019	34.4658	48.7674
ASP.COG.0782	CADAFUAP00000612	CADAFUAG00000612	Afu6g04790	CADAFUBP00009087	CADAFUBG00009253	Proteasome subunit alpha type	187.083	167.534	140.563	140.823	168.845	124.837	144.058	155.527	152.686	164.653	180.172	153.487	236.29	199.001	179.587	158.355	171.876	148.935	203.316	198.678	197.773	187.322	198.416	189.156
ASP.COG.0783	CADAFUAP00003372	CADAFUAG00003372	Afu2g05000	CADAFUBP00002149	CADAFUBG00002196	Proline iminopeptidase	46.2905	53.3984	62.9604	50.7211	58.8862	62.4143	33.8475	34.1454	34.3541	33.6481	41.7366	36.6916	13.2791	11.5381	11.2562	14.4676	13.2566	14.0047	23.0815	18.4576	20.563	21.444	19.6561	19.1683
ASP.COG.0784	CADAFUAP00007779	CADAFUAG00007779	Afu4g10230	CADAFUBP00006554	CADAFUBG00006682	Putative uncharacterized protein	45.4678	46.3362	51.9934	54.2606	49.6494	54.6755	22.9037	17.5812	16.196	25.9545	26.8353	28.5611	49.484	51.4811	60.4264	44.5005	55.7916	48.8002	57.3456	42.605	40.8909	46.8241	42.9774	49.0714
ASP.COG.0785	CADAFUAP00007194	CADAFUAG00007194	Afu1g13270	CADAFUBP00001255	CADAFUBG00001281	6-hexanolactone hydrolase, putative	4.16043	4.17251	5.10398	7.11958	7.42287	12.2119	8.72049	10.3897	9.2672	8.04289	5.9967	8.65371	3.3562	5.07253	5.38741	5.53192	5.70992	3.99242	4.43468	4.43222	2.61279	3.04815	4.06987	2.95768
ASP.COG.0786	CADAFUAP00001818	CADAFUAG00001818	Afu6g06920	CADAFUBP00007093	CADAFUBG00007225	Methionyl-tRNA formyltransferase family protein, putative	37.2783	35.2892	33	32.187	29.1173	21.9164	24.1671	22.593	27.6313	25.6542	31.4937	25.8136	45.3357	40.4188	39.426	30.7347	34.9598	32.6712	36.1105	30.6982	35.8759	32.4252	32.5259	35.9507
ASP.COG.0787	CADAFUAP00002755	CADAFUAG00002755	Afu5g00590	CADAFUBP00004798	CADAFUBG00004886	Putative uncharacterized protein	33.3483	24.1251	5.18282	3.80503	7.29951	7.65276	517.715	512.307	491.948	715.704	563.477	747.939	41.6316	15.5678	9.55553	2.0923	6.23892	3.27173	478.254	341.248	364.369	428.032	519.952	362.266
ASP.COG.0788	CADAFUAP00001265	CADAFUAG00001265	Afu7g01102	CADAFUBP00008521	CADAFUBG00008681	Putative uncharacterized protein	0.61109	0.594291	0.063214	6.34879	0	0	0.861546	0.892348	0.653161	0.361753	0.891247	1.6709	0.482096	1.01795	1.51063	0	0	0	1.1767	1.87208	0.938275	0.176252	0.263629	0.219352
ASP.COG.0789	CADAFUAP00007802	CADAFUAG00007802	Afu4g12590	CADAFUBP00006772	CADAFUBG00006900	Putative uncharacterized protein	43.2814	38.5386	23.8821	30.9184	21.4875	17.6098	66.4519	61.4479	88.3127	41.6189	77.7521	83.0107	2.68107	2.53333	2.4924	2.10852	3.97091	2.08237	3.53381	3.84192	3.20373	2.277	2.53926	2.41461
ASP.COG.0790	CADAFUAP00008976	CADAFUAG00008976	Afu1g02120	CADAFUBP00000245	CADAFUBG00000250	F-box domain protein	2.55672	3.58444	2.08871	3.49626	3.2937	4.34655	18.0156	9.83529	12.9683	6.4603	10.6225	19.3818	2.52242	1.53798	1.33964	2.05984	0.959706	0.690207	5.18776	3.49064	5.67659	6.06453	3.40814	5.94812
ASP.COG.0791	CADAFUAP00006512	CADAFUAG00006512	Afu5g09170	CADAFUBP00005553	CADAFUBG00005650	C2H2 finger domain protein, putative	8.85702	9.2291	9.34577	9.56834	10.9154	10.1322	8.42604	8.00654	8.50109	6.96588	7.94189	7.5846	8.28034	8.08904	8.50475	9.067	7.42549	12.1526	9.74492	6.38463	9.68446	9.58178	6.32339	8.95332
ASP.COG.0792	CADAFUAP00003940	CADAFUAG00003940	Afu2g14770	CADAFUBP00002979	CADAFUBG00003036	Type I phosphodiesterase / nucleotide pyrophosphatase family protein	19.7498	19.1694	19.057	20.7936	23.7981	16.9987	39.5557	29.9303	35.0057	28.8126	32.1921	35.1156	20.1045	19.8793	18.6469	18.1904	19.2506	17.1972	28.7177	23.6188	25.893	23.1102	24.4211	24.3279
ASP.COG.0793	CADAFUAP00008254	CADAFUAG00008254	Afu4g07750	CADAFUBP00006310	CADAFUBG00006435	UPF0041 domain protein	216.553	227.703	236.887	225.399	240.566	264.146	107.129	125.873	118.79	157.782	179.761	144.275	279.962	263.177	246.306	316.927	268.383	279.04	183.236	198.32	199.027	221.315	230.267	242.442
ASP.COG.0794	CADAFUAP00008851	CADAFUAG00008851	Afu1g07610	CADAFUBP00000782	CADAFUBG00000797	Peroxisomal membrane protein pex16 (Peroxin-16)	35.1504	32.581	29.9154	34.7798	25.589	27.0567	39.0984	41.8628	49.6466	44.4541	47.5619	45.6057	40.145	37.2295	35.9005	23.3625	31.5915	26.9438	38.2509	39.9094	34.8814	31.2996	42.097	33.7406
ASP.COG.0795	CADAFUAP00005483	CADAFUAG00005483	Afu3g09510	CADAFUBP00003885	CADAFUBG00003953	3-oxoacyl-(Acyl-carrier-protein) reductase	0.194402	0.105032	0.140769	0	0	0	0.76742	1.1639	0.857119	0.613772	0.886023	0.728427	0.230508	0.126186	0.200635	0.231373	0	0	0.9645	0.573789	0.77263	0.730362	0.672272	0.932271
ASP.COG.0796	CADAFUAP00006462	CADAFUAG00006462	Afu5g07130	CADAFUBP00005354	CADAFUBG00005449	Zinc finger protein gcs1	58.3128	69.6113	51.677	55.7004	57.4963	53.9299	75.6568	59.1368	70.7291	84.4944	79.9661	84.505	63.0864	50.6298	65.8489	48.6809	63.7905	51.9942	59.5405	58.4763	75.3266	70.1234	74.4986	70.1593
ASP.COG.0797	CADAFUAP00002135	CADAFUAG00002135	Afu6g12560	CADAFUBP00007657	CADAFUBG00007794	AAA family ATPase, putative	28.8441	29.8018	30.0047	32.9839	27.9015	23.2449	25.5873	19.3518	22.5461	20.0855	21.859	23.2791	22.8522	23.1469	24.3995	19.0551	22.0849	21.6249	25.7851	22.6963	25.2008	24.6038	20.1055	21.1001
ASP.COG.0798	CADAFUAP00007735	CADAFUAG00007735	Afu4g05855	CADAFUBP00006119	CADAFUBG00006242	Putative uncharacterized protein	104.518	91.891	82.7035	68.1606	83.1329	66.8158	88.3172	76.9062	76.7125	76.0684	88.2192	81.2401	153.504	124.105	112.632	92.8921	65.9356	83.3639	109.902	105.768	111.027	93.362	97.4984	101.302
ASP.COG.0799	CADAFUAP00005166	CADAFUAG00005166	Afu3g14000	CADAFUBP00003446	CADAFUBG00003508	Metaphase-anaphase transition protein (Mlo2), putative	21.1359	19.8927	21.9203	26.5134	23.3852	23.6918	12.0096	12.1049	13.2857	12.572	14.2782	11.3358	19.7731	19.8616	22.451	19.8997	23.1886	19.9337	12.1762	10.992	11.5529	11.9529	9.94098	12.5548
ASP.COG.0800	CADAFUAP00001120	CADAFUAG00001120	Afu7g02400	CADAFUBP00008649	CADAFUBG00008811	Alcohol dehydrogenase, zinc-containing	22.4117	25.7652	19.2709	18.8328	22.0014	18.4902	24.8882	24.3119	25.2249	25.2039	17.8962	24.2036	33.15	31.213	30.3075	27.8809	36.001	26.2473	27.5955	24.4962	20.4155	21.7607	22.1813	23.9058
ASP.COG.0801	CADAFUAP00004270	CADAFUAG00004270	Afu2g11440	CADAFUBP00002657	CADAFUBG00002711	Proteasome component Pup2, putative	180.698	170.574	145.173	146.944	140.471	117.508	141.188	152.39	152.988	158.914	171.279	141.657	212.636	177.827	157.473	160.033	146.897	162.814	164.368	154.991	162.169	139.238	156.152	151.031
ASP.COG.0802	CADAFUAP00000252	CADAFUAG00000252	Afu3g01880	CADAFUBP00004563	CADAFUBG00004644	Fungal specific transcription factor, putative	0.584173	0.498129	0.50577	0.241886	0.580039	0	1.51649	1.6931	1.43712	0.606436	1.12055	0.961985	1.00763	0.790165	0.865034	0.665039	0.743641	0.22284	1.98295	1.56679	1.39694	1.41298	1.12719	1.39006
ASP.COG.0803	CADAFUAP00006677	CADAFUAG00006677	Afu5g12170	CADAFUBP00005848	CADAFUBG00005956	Putative uncharacterized protein	6.33137	8.34511	5.98843	5.1433	7.87247	5.8409	19.62	16.5008	22.0888	12.5955	16.4989	20.4166	10.2663	8.18099	6.70514	4.06175	5.3829	5.84728	22.3493	14.7885	16.8855	16.0543	16.3731	15.8811
ASP.COG.0804	CADAFUAP00002688	CADAFUAG00002688	Afu5g02600	CADAFUBP00005004	CADAFUBG00005093	Putative uncharacterized protein	29.9622	23.0348	22.0298	17.7427	13.5974	14.0078	111.252	120.813	127.587	85.7972	84.6204	60.464	34.5943	31.7395	32.293	18.1169	20.8209	18.8863	80.8542	81.6455	75.1893	57.6775	79.2953	52.6958
ASP.COG.0805	CADAFUAP00008689	CADAFUAG00008689	Afu1g07190	CADAFUBP00000742	CADAFUBG00000757	Ankyrin repeat protein	1.8158	1.87324	1.09157	2.61023	3.12964	3.0287	3.02854	2.53146	4.83371	2.97461	2.47337	1.98459	2.68114	2.55105	2.64484	1.79414	3.51083	1.20235	2.70076	1.73524	1.54612	1.52477	1.46616	2.07837
ASP.COG.0806	CADAFUAP00002228	CADAFUAG00002228	Afu6g10080	CADAFUBP00007419	CADAFUBG00007555	Putative uncharacterized protein	173.735	129.721	61.5545	63.5218	45.5773	34.8216	176.175	177.496	154.913	280.779	225.388	259.414	299.122	130.712	86.5738	27.5033	36.9048	23.961	408.601	442.045	372.777	393.77	407.057	411.347
ASP.COG.0807	CADAFUAP00000451	CADAFUAG00000451	Afu6g02150	CADAFUBP00009348	CADAFUBG00009521	Signal peptide peptidase, putative	30.9197	32.9693	32.3206	33.3781	34.864	30.8884	36.5804	32.1895	40.5435	35.0505	40.7046	34.5635	32.8825	29.1258	32.8075	35.7506	38.7169	35.4661	37.6486	35.6032	34.7809	43.2679	36.3294	38.8765
ASP.COG.0808	CADAFUAP00007133	CADAFUAG00007133	Afu1g11220	CADAFUBP00001045	CADAFUBG00001070	GPI anchored protein, putative	212.652	152.403	63.9676	158.202	113.056	71.7242	9600.99	7364.72	9449.54	3998.18	3456.26	5160.22	36.5893	28.8387	21.2317	13.6825	16.9101	9.65201	2477.6	2117.05	2428.26	1657.25	2148.37	1322.42
ASP.COG.0809	CADAFUAP00002235	CADAFUAG00002235	Afu6g12190	CADAFUBP00007621	CADAFUBG00007757	Putative uncharacterized protein	19.7373	13.0757	9.00175	11.6688	6.69122	7.06409	8.46817	4.53521	4.97154	6.07068	4.54029	6.40912	15.2283	8.77559	9.88816	4.53332	4.67919	3.73912	152.715	22.9689	80.6872	16.2576	11.9054	9.76534
ASP.COG.0810	CADAFUAP00004560	CADAFUAG00004560	Afu2g09510	CADAFUBP00002480	CADAFUBG00002532	Putative uncharacterized protein	36.8495	40.1038	27.8524	35.6669	48.1098	56.1654	113.154	78.1511	115.537	178.261	126.805	118.008	68.1106	71.8652	50.4894	82.3022	110.631	83.3198	230.294	256.65	208.342	287.224	283.337	269.75
ASP.COG.0811	CADAFUAP00003513	CADAFUAG00003513	Afu2g04420	CADAFUBP00002094	CADAFUBG00002139	Integral membrane protein	1.58832	2.12207	2.9842	1.87614	2.24947	2.72115	1.64215	2.8875	2.73239	1.57681	2.24691	1.1247	1.49886	1.29357	1.52361	1.61195	2.16296	0.864207	2.07187	1.35916	2.06631	1.93749	1.36606	1.62376
ASP.COG.0812	CADAFUAP00002933	CADAFUAG00002933	Afu5g03920	CADAFUBP00005131	CADAFUBG00005222	BZIP transcription factor (HapX), putative|BZIP transcription factor HapX	18.5164	23.9404	18.2747	11.1563	15.9652	30.0654	25.6099	17.7545	22.0202	17.1019	20.006	23.4261	33.1663	23.1268	20.7207	28.1993	19.9151	29.5073	31.0778	18.6731	29.2572	28.7107	20.9031	28.0072
ASP.COG.0813	CADAFUAP00003595	CADAFUAG00003595	Afu2g02750	CADAFUBP00001938	CADAFUBG00001979	S-adenosylmethionine-dependent methyltransferase, putative	62.3351	58.6591	60.4205	66.0791	49.4221	47.8281	17.2998	19.961	17.5747	27.2642	24.1599	20.1808	41.6333	50.7623	52.2786	53.615	52.132	45.3036	35.1242	41.9407	32.2984	36.0491	30.4086	31.5241
ASP.COG.0814	CADAFUAP00002178	CADAFUAG00002178	Afu6g09180	CADAFUBP00007321	CADAFUBG00007456	G1/S regulator NimO, putative	46.8319	54.8286	57.7403	55.0056	55.3811	50.4253	33.2207	24.8168	30.5813	25.9792	35.4798	32.911	50.5621	53.4741	58.1252	56.3278	63.7487	65.4306	48.1475	32.4079	39.3477	40.1827	33.6009	44.3263
ASP.COG.0815	CADAFUAP00008428	CADAFUAG00008428	Afu4g13460	CADAFUBP00006855	CADAFUBG00006986	SNF2 family helicase/ATPase, putative	55.6211	56.0899	62.701	62.2537	59.5366	58.4712	44.4373	49.8781	50.1608	41.794	47.2072	42.1056	58.1011	55.9529	57.814	58.4373	55.718	62.3065	45.5844	41.07	44.7842	41.0689	42.3014	39.3694
ASP.COG.0816	CADAFUAP00001330	CADAFUAG00001330	Afu4g03140	CADAFUBP00009718	CADAFUBG00009895	Serine protein kinase Sky1, putative	76.343	70.6236	70.5876	84.0174	61.2912	52.5608	76.1144	72.924	83.3581	66.5895	79.6389	72.8929	68.595	68.3706	71.0433	60.1843	64.1856	59.9165	66.3868	62.9623	64.1561	56.6604	63.4494	54.0895
ASP.COG.0817	CADAFUAP00004193	CADAFUAG00004193	Afu2g12710	CADAFUBP00002774	CADAFUBG00002829	MFS monocarboxylate transporter, putative	0.796797	1.39433	0.377779	0.63236	0	0.48916	1.68193	0.746598	1.00838	1.05693	0.798939	1.65195	3.10335	3.11551	2.33683	0.289767	0.972045	0	0.805281	0.373673	0.686703	1.33686	1.12259	1.51783
ASP.COG.0818	CADAFUAP00008634	CADAFUAG00008634	Afu1g01640	CADAFUBP00000199	CADAFUBG00000204	Kinesin family protein	45.4041	43.2568	35.9599	58.1827	37.082	35.4374	62.1044	72.6058	78.3922	125.737	114.864	81.4646	25.7672	23.1046	25.6923	22.8524	27.3361	20.657	59.8159	52.3494	47.4872	37.6815	46.0356	37.1796
ASP.COG.0819	CADAFUAP00004446	CADAFUAG00004446	Afu2g08040	CADAFUBP00002348	CADAFUBG00002399	C6 finger domain protein, putative	11.3137	10.9291	9.4509	19.5454	10.4906	5.23988	17.1091	15.7809	18.9576	12.7853	18.1863	17.4646	11.5481	10.6559	12.3815	11.155	13.2326	8.97068	15.5114	11.7101	14.503	17.5354	16.4994	16.3274
ASP.COG.0820	CADAFUAP00002552	CADAFUAG00002552	Afu5g01248	CADAFUBP00004866	CADAFUBG00004954	Putative uncharacterized protein	0.199913	0.237622	0.28435	0	0	0	0.310033	0.240838	1.10177	0.976344	1.2027	2.00429	0.0543222	0.0509784	0.0567388	0	0	0	0.606126	0.064906	0.0704827	0.158879	0	0.527284
ASP.COG.0821	CADAFUAP00004814	CADAFUAG00004814	Afu2g14970	CADAFUBP00003000	CADAFUBG00003057	Gamma-butyrobetaine hydroxylase subfamily, putative	305.058	232.449	140.047	152.733	118.867	103.997	377.332	406.31	367.772	442.952	442.707	438.439	451.232	281.991	211.308	121.451	131.025	117.284	601.636	571.35	588.559	558.641	491.122	552.153
ASP.COG.0822	CADAFUAP00002474	CADAFUAG00002474	Afu4g00100	CADAFUBP00009770	CADAFUBG00009948	Rhamnogalacturonase, putative	0.152116	0.100449	0.115394	0.160964	0	0	0.0786357	0.027149	0	0	0	0.0376563	0	0	0	0	0	0	0	0	0	0	0	0
ASP.COG.0823	CADAFUAP00003805	CADAFUAG00003805	Afu2g04180	CADAFUBP00002074	CADAFUBG00002119	Putative uncharacterized protein	2.04511	1.54692	2.53867	3.54122	0	4.10894	6.91994	1.4932	3.00563	4.84266	3.72838	7.87017	1.21247	1.70676	0.211068	0	2.72173	0	9.301	2.17305	6.81709	10.343	8.25102	14.7112
ASP.COG.0824	CADAFUAP00000684	CADAFUAG00000684	Afu6g04460	CADAFUBP00009120	CADAFUBG00009286	Phosphatidyl synthase	37.3195	46.4075	54.6142	33.0564	57.9481	39.6786	20.1213	13.9194	16.8869	14.8086	19.25	19.1732	36.4262	43.7311	45.0309	57.0381	50.1125	62.1673	30.3743	24.3419	27.2098	28.5369	25.1552	32.6741
ASP.COG.0825	CADAFUAP00003849	CADAFUAG00003849	Afu2g04690	CADAFUBP00002121	CADAFUBG00002166	Nucleoside transporter, putative	3.8724	3.57558	4.69004	2.84901	4.55458	1.46923	3.8404	3.17682	3.78594	2.9942	2.46633	3.48063	3.73929	4.0855	4.96224	6.09236	2.18971	5.54099	3.72886	2.95698	3.16416	3.27568	2.50249	2.38904
ASP.COG.0827	CADAFUAP00007944	CADAFUAG00007944	Afu4g14050	CADAFUBP00006934	CADAFUBG00007066	Putative uncharacterized protein	6.31011	3.05219	1.01928	3.03316	0.909183	0.43993	356.4	366.169	341.812	206.271	230.25	275.54	10.4285	7.32976	4.31628	1.30302	3.78827	1.04787	212.02	204.535	194.513	155.826	186.273	146.666
ASP.COG.0828	CADAFUAP00006686	CADAFUAG00006686	Afu5g05700	CADAFUBP00005213	CADAFUBG00005304	Putative uncharacterized protein	32.3846	35.6151	35.0298	27.5885	32.5847	34.4005	32.0517	29.0999	35.9659	33.4106	31.1277	34.438	47.7939	45.2048	41.281	49.813	43.6742	52.3498	44.8991	42.7311	40.7318	38.2109	38.8565	33.699
ASP.COG.0829	CADAFUAP00005605	CADAFUAG00005605	Afu3g12420	CADAFUBP00003597	CADAFUBG00003662	Endothelin-converting enzyme	5.67258	4.40363	4.1848	4.78193	2.47935	2.69931	17.1315	13.5369	14.0409	9.19046	12.1104	14.5128	29.5169	22.0832	19.0314	14.5056	14.7603	13.6095	39.0523	27.6848	33.0792	29.534	27.2201	31.7224
ASP.COG.0830	CADAFUAP00000619	CADAFUAG00000619	Afu6g04190	CADAFUBP00009148	CADAFUBG00009314	Putative uncharacterized protein	8.8555	8.16984	5.50959	6.57404	6.98139	5.44856	19.2696	13.5433	15.7393	11.3446	12.2807	18.5212	9.1214	6.93043	7.25454	4.00223	5.19707	3.97992	11.9297	6.76198	9.7628	7.83723	7.50244	7.95905
ASP.COG.0831	CADAFUAP00004114	CADAFUAG00004114	Afu2g15660	CADAFUBP00003069	CADAFUBG00003126	Aldehyde dehydrogenase family protein, putative	91.2433	71.9674	40.0714	65.3262	39.0599	34.2191	96.9417	96.648	101.869	96.4078	94.2686	105.333	78.7636	54.5964	45.5589	27.5774	35.581	24.3257	90.5317	71.1024	77.7954	68.5944	67.487	65.1511
ASP.COG.0832	CADAFUAP00003490	CADAFUAG00003490	Afu2g06100	CADAFUBP00002261	CADAFUBG00002312	DUF907 domain protein	120.18	82.3121	68.6887	126.81	41.5298	26.9734	334.943	261.835	289.932	163.374	193.158	206.085	47.3447	39.2268	36.0664	14.5403	33.9471	17.9895	119.116	123.377	113.702	96.6472	119.374	74.876
ASP.COG.0833	CADAFUAP00009439	CADAFUAG00009439	Afu7g05200	CADAFUBP00008826	CADAFUBG00008992	Putative uncharacterized protein	0.224644	0.267017	0.194758	0.203752	0	0	0.265437	0.446756	0.298708	0.208976	0.107261	0.285997	0.465083	0.523746	0.44934	0.140049	0.626404	0.187709	0.340553	0.388988	0.286635	0.37407	0.203461	0.268041
ASP.COG.0834	CADAFUAP00004379	CADAFUAG00004379	Afu2g07440	CADAFUBP00002292	CADAFUBG00002343	Thioesterase family protein	125.368	134.561	144.249	168.572	199.208	185.747	128.366	129.274	126.888	169.576	175.055	143.629	121.385	176.975	182.878	345.101	329.031	280.431	186.001	235.993	236.874	246.634	212.33	227.554
ASP.COG.0835	CADAFUAP00004500	CADAFUAG00004500	Afu2g09320	CADAFUBP00002461	CADAFUBG00002512	Amino-acid N-acetyltransferase subunit Mak10, putative	31.5731	32.7621	26.0036	29.4887	25.9668	26.0268	38.4948	30.4292	33.3169	24.2398	27.1791	29.7998	37.8483	26.6338	25.0562	25.5189	28.0892	29.7498	29.0262	16.8365	26.6729	21.5747	19.1322	23.162
ASP.COG.0836	CADAFUAP00006290	CADAFUAG00006290	Afu5g09700	CADAFUBP00005607	CADAFUBG00005704	Putative uncharacterized protein	59.1979	70.0835	69.1511	50.9456	93.4214	60.8518	32.6965	31.97	30.3492	40.9816	39.2032	32.381	73.1501	65.9593	61.5343	79.3038	76.0087	71.7816	67.8583	70.1364	67.1206	65.3344	68.1419	68.5245
ASP.COG.0837	CADAFUAP00006804	CADAFUAG00006804	Afu5g07370	CADAFUBP00005377	CADAFUBG00005472	CCR4-NOT core complex subunit Caf1, putative	121.652	112.611	105.583	109.212	110.674	103.574	94.0424	83.176	90.6855	84.4615	100.78	88.2754	133.036	125.445	125.936	105.047	110.965	100.613	89.4254	88.9186	82.8145	84.2248	90.8234	85.4019
ASP.COG.0838	CADAFUAP00002319	CADAFUAG00002319	Afu6g11740	CADAFUBP00007577	CADAFUBG00007713	Nucleoside-diphosphate-sugar epimerase family protein	0.671646	0.867755	1.06332	0.278106	0	3.22692	8.69521	5.53499	5.32172	3.04251	2.28388	4.06629	0.952202	2.08504	1.98913	2.29386	2.99247	2.56208	2.21347	2.38922	2.14149	2.5993	3.19364	2.31067
ASP.COG.0839	CADAFUAP00006215	CADAFUAG00006215	Afu5g13110	CADAFUBP00005941	CADAFUBG00006062	Putative uncharacterized protein	38.629	29.5734	27.5556	30.5021	28.5438	22.4438	48.7012	53.4539	50.2278	55.2769	57.5706	48.2095	30.4391	26.932	25.541	21.9882	24.587	22.6173	50.2117	46.4133	45.4436	38.4295	37.7016	35.7479
ASP.COG.0840	CADAFUAP00004744	CADAFUAG00004744	Afu2g11720	CADAFUBP00002685	CADAFUBG00002740	CobW domain protein	65.2848	58.2775	53.4379	68.0085	50.2124	50.2543	61.4646	64.8393	76.2547	67.5493	78.3865	70.7369	38.7476	44.9691	47.6184	46.0074	47.0433	47.4848	43.7302	41.1719	43.9673	41.4299	41.7594	39.5042
ASP.COG.0841	CADAFUAP00000873	CADAFUAG00000873	Afu8g00510	CADAFUBP00008384	CADAFUBG00008538	Cytochrome P450 oxidoreductase OrdA-like, putative	0.0167495	0	0.0190591	0.159514	0	0	57.4583	68.5525	20.3575	1.1634	0.537425	1.43671	0.0182053	0.0170847	0	0	0	0	0.304701	0.0435046	0.472425	0.159738	0.318572	0.154623
ASP.COG.0842	CADAFUAP00003131	CADAFUAG00003131	Afu8g06170	CADAFUBP00007683	CADAFUBG00007820	Putative uncharacterized protein	71.8747	74.0311	70.4386	65.1906	72.373	43.891	71.6895	76.5602	77.3142	75.7584	86.7696	80.3962	0	0	0	0	0	0	0	0	0	0	0	0
ASP.COG.0843	CADAFUAP00003445	CADAFUAG00003445	Afu2g02460	CADAFUBP00001908	CADAFUBG00001949	Putative uncharacterized protein	0.210148	0.102854	0.0281325	0.35318	0.282306	0.819603	0.345077	0.59569	0.36335	0.295154	0.223108	0.261641	0.577751	0.743932	0.561352	0.161838	0.361932	0.867654	0.449758	0.465563	0.348664	0.550162	0.587791	0.374954
ASP.COG.0844	CADAFUAP00008074	CADAFUAG00008074	Afu4g11260	CADAFUBP00006649	CADAFUBG00006777	Aldo-keto reductase, putative	80.6535	74.1326	61.5702	44.3047	36.3608	54.9814	78.2043	50.75	57.2559	36.8276	50.3382	62.0497	55.1468	31.8808	36.078	35.5962	26.6573	27.1379	57.9327	32.4274	46.8223	32.1948	24.315	36.482
ASP.COG.0845	CADAFUAP00002163	CADAFUAG00002163	Afu6g08540	CADAFUBP00007257	CADAFUBG00007390	C6 finger domain protein, putative	12.7759	14.2312	16.3236	15.2958	20.0068	14.5211	24.3421	22.222	28.6472	22.4227	26.7917	21.3074	12.0461	15.6654	16.8008	17.222	16.8503	18.4663	15.3554	15.6316	15.7225	14.2705	17.0969	13.6183
ASP.COG.0846	CADAFUAP00003139	CADAFUAG00003139	Afu8g06980	CADAFUBP00007870	CADAFUBG00008008	Glycosyl hydrolase, putative	0	0	0	0	0	0	0	0	0	0	0	1.39165	0.102543	0.0384925	0.042842	0	0	0	1.17278	1.1272	0.851515	0.689803	0.77757	0.47279
ASP.COG.0847	CADAFUAP00005514	CADAFUAG00005514	Afu3g13430	CADAFUBP00003500	CADAFUBG00003565	Putative uncharacterized protein	26.1099	22.9258	22.0353	27.9763	16.3303	24.7733	27.9639	30.671	27.6647	26.3444	32.7106	28.9781	29.4925	27.0857	26.3945	18.4704	22.9168	22.7214	19.6298	16.9166	17.2798	15.7281	22.6064	16.9235
ASP.COG.0848	CADAFUAP00005233	CADAFUAG00005233	Afu3g05370	CADAFUBP00004281	CADAFUBG00004353	Dihydrolipoamide succinyltransferase, putative	499.762	455.936	431.317	375.909	398.229	385.385	287.311	303.195	279.302	383.894	381.765	375.029	608.126	519.772	460.819	431.175	390.983	432.138	511.894	491.418	490.128	516.157	525.845	530.845
ASP.COG.0849	CADAFUAP00009440	CADAFUAG00009440	Afu7g03640	CADAFUBP00008668	CADAFUBG00008831	AP-3 complex subunit delta, putative	31.0313	34.6598	33.955	36.5039	35.3824	30.8765	44.0691	39.7754	39.4196	27.1758	36.4577	36.6333	31.0342	30.0897	29.8307	30.1573	33.5884	36.1067	32.9329	29.395	33.1918	25.6007	26.3075	26.4279
ASP.COG.0850	CADAFUAP00009567	CADAFUAG00009567	Afu7g03720	CADAFUBP00008676	CADAFUBG00008839	Serine/threonine protein kinase (Kin28), putative	43.2654	52.7171	52.8643	50.4706	59.0257	49.4417	40.2181	36.8066	39.2941	32.6239	42.5541	37.4055	47.3326	45.6597	45.4931	57.4389	50.2375	55.2623	44.8455	44.736	44.4446	39.2525	37.8332	41.8193
ASP.COG.0851	CADAFUAP00007345	CADAFUAG00007345	Afu1g09790	CADAFUBP00000906	CADAFUBG00000929	Histone transcription regulator Hir1, putative|Protein hir1	20.1753	19.2252	21.0491	26.5105	20.2185	17.685	13.1359	12.8398	11.8479	12.7312	14.4936	13.0392	16.6178	20.3012	22.4598	15.4914	21.1856	21.3608	12.8793	11.3981	11.6812	11.6772	12.2648	10.7101
ASP.COG.0852	CADAFUAP00004510	CADAFUAG00004510	Afu2g11220	CADAFUBP00002637	CADAFUBG00002691	Proline permease, putative	1.80703	1.70502	1.58985	3.01607	2.97807	1.64687	2.25349	1.37649	1.88913	1.41527	1.68113	2.44879	2.93601	4.8075	4.88545	2.19503	2.9999	2.61513	4.29268	2.9516	2.96875	3.99746	2.92317	3.26753
ASP.COG.0853	CADAFUAP00006573	CADAFUAG00006573	Afu5g12650	CADAFUBP00005894	CADAFUBG00006011	UPF0052 domain protein	20.3933	18.7012	18.1852	22.2732	14.1619	14.4883	46.492	33.4973	41.1681	34.3048	26.8614	33.0796	13.9426	13.9519	15.2468	12.062	18.1564	15.8559	37.6574	34.791	32.6828	29.9364	28.3353	23.0622
ASP.COG.0854	CADAFUAP00004294	CADAFUAG00004294	Afu2g15410	CADAFUBP00003045	CADAFUBG00003102	MFS sugar transporter, putative	0.83926	1.26774	1.05447	1.66515	0.798599	1.15926	1.8981	2.89277	2.85231	1.36627	2.17392	1.51924	0.950212	0.713378	1.05203	1.37344	1.53577	1.84084	2.04097	2.67942	2.02195	0.889326	2.1616	0.830101
ASP.COG.0855	CADAFUAP00004785	CADAFUAG00004785	Afu2g07780	CADAFUBP00002325	CADAFUBG00002376	Acyl-CoA synthetase, putative	4.82427	4.50767	3.6401	9.09054	4.12412	4.56127	13.1029	14.0479	12.9479	10.4155	12.3647	12.8318	5.34171	5.78918	6.45799	3.88411	7.55336	4.75324	13.6883	13.0497	9.16836	9.49286	10.7336	8.43753
ASP.COG.0856	CADAFUAP00009438	CADAFUAG00009438	Afu7g04010	CADAFUBP00008704	CADAFUBG00008868	Putative uncharacterized protein	3.71648	3.50002	2.74882	2.85875	3.59083	2.84319	5.941	6.17636	6.80647	4.15759	5.50371	5.5254	2.39263	1.50176	1.62277	0.561414	0.209256	0.250824	4.35558	3.54565	3.6487	2.95364	2.37888	2.65798
ASP.COG.0857	CADAFUAP00005036	CADAFUAG00005036	Afu3g05630	CADAFUBP00004255	CADAFUBG00004327	Phospholipase D1 (PLD1), putative	15.1985	15.1013	12.6548	15.6691	11.2723	10.9087	30.1089	32.9857	26.999	28.1908	26.0141	21.6388	16.2323	13.1079	12.0077	7.27384	10.3176	9.47842	22.3123	26.9845	21.7795	18.1447	29.4679	14.8578
ASP.COG.0858	CADAFUAP00005797	CADAFUAG00005797	Afu3g13970	CADAFUBP00003449	CADAFUBG00003511	Phosphatidylserine decarboxylase Psd2, putative	42.1125	38.8694	27.6301	33.2447	25.4613	23.9603	73.2632	73.3753	76.4007	61.5848	64.8073	66.9552	53.9377	37.2848	36.1994	24.8639	30.2789	27.9286	68.7253	53.5525	61.1248	52.0636	53.3786	48.4595
ASP.COG.0859	CADAFUAP00004424	CADAFUAG00004424	Afu2g12990	CADAFUBP00002800	CADAFUBG00002855	Peptidyl prolyl cis-trans isomerase Cyclophilin, putative	158.88	164.518	171.854	202.159	201.576	162.762	131.177	143.869	144.286	166.437	168.32	139.709	139.964	155.21	155.35	172.274	183.122	150.133	161.721	176.095	156.172	154.931	160.071	147.327
ASP.COG.0860	CADAFUAP00009064	CADAFUAG00009064	Afu1g06630	CADAFUBP00000689	CADAFUBG00000704	Golgi phosphoprotein 3 (GPP34) domain containing protein	57.7479	52.7926	58.93	56.5479	53.3591	43.5845	50.0977	46.1387	44.1992	49.9714	54.98	55.5184	61.439	59.2533	65.5107	63.1429	80.6476	64.3198	64.4395	56.9849	62.0322	64.3615	61.8011	65.7256
ASP.COG.0861	CADAFUAP00004197	CADAFUAG00004197	Afu2g16260	CADAFUBP00003131	CADAFUBG00003189	Microtubule associated protein (Ase1), putative	25.1284	28.0073	26.671	34.0034	24.1789	20.163	11.581	11.5065	13.6399	13.1286	17.0081	12.7478	11.422	14.5676	16.6485	19.0221	17.8077	19.764	20.1654	12.9453	16.6149	15.8082	10.9434	16.5323
ASP.COG.0862	CADAFUAP00000683	CADAFUAG00000683	Afu6g04960	CADAFUBP00009070	CADAFUBG00009236	Ankyrin repeat protein	1.32338	0.947092	0.725336	1.64964	0.632927	0.459385	6.1033	5.60922	4.36843	4.30125	4.19617	3.89006	1.94732	2.0187	1.45845	1.45461	2.03316	0.974815	4.48459	4.04021	3.91727	2.8698	4.20446	2.28947
ASP.COG.0863	CADAFUAP00007704	CADAFUAG00007704	Afu1g11610	CADAFUBP00001085	CADAFUBG00001110	Catabolic 3-dehydroquinase 1	6.83346	6.80527	8.68642	17.0025	4.21776	9.52404	5.25106	7.02098	8.68575	6.41413	8.39503	6.58362	6.08912	9.73316	10.5534	5.64182	9.01234	5.40129	6.25293	10.4735	6.25102	6.45829	7.41577	5.03365
ASP.COG.0864	CADAFUAP00003539	CADAFUAG00003539	Afu2g00420	CADAFUBP00001705	CADAFUBG00001743	RTA1 domain protein	0.169458	0.0287745	0	0.230548	0	0.535019	0.901034	1.01102	1.74332	1.05093	0.58256	1.26747	0.184186	0.074078	0.164897	0.316933	0	0	0.990873	0.597338	0.785221	0.961965	1.03598	0.861986
ASP.COG.0865	CADAFUAP00006709	CADAFUAG00006709	Afu5g12600	CADAFUBP00005889	CADAFUBG00006006	DNA excision repair protein (Rad5), putative|DNA repair protein rad5	9.57442	9.89525	10.5941	14.7551	11.7398	11.3611	15.6456	14.3585	12.9274	9.09704	10.1944	12.8847	7.13948	8.24394	9.02147	8.13217	8.98881	8.26871	9.43824	5.46138	7.26979	6.42327	6.00901	7.50439
ASP.COG.0866	CADAFUAP00002449	CADAFUAG00002449	Afu4g01060	CADAFUBP00009864	CADAFUBG00010042	Putative uncharacterized protein	18.1427	16.4304	18.0491	31.2654	22.8867	23.6761	8.95004	9.159	9.64971	11.3266	11.1574	10.625	8.41367	8.777	8.78798	14.0252	13.1533	10.3086	6.86285	7.62947	7.06661	10.4914	10.9546	9.06919
ASP.COG.0867	CADAFUAP00004154	CADAFUAG00004154	Afu2g07920	CADAFUBP00002337	CADAFUBG00002388	Cytochrome P450 monooxygenase, putative	3.23238	3.69903	2.64119	4.58481	5.10448	3.4199	8.21263	8.64433	6.97417	3.73202	4.79265	5.97579	5.75587	4.62992	4.3528	3.82664	3.77552	5.1289	7.8716	5.67155	5.60116	3.99001	3.56994	3.78665
ASP.COG.0868	CADAFUAP00006362	CADAFUAG00006362	Afu5g14230	CADAFUBP00006049	CADAFUBG00006172	C6 transcription factor, putative	7.13641	6.958	5.80033	7.98653	3.37968	5.81454	61.1513	56.2325	54.4706	52.2528	52.8261	57.8832	10.5984	4.83044	5.84296	5.38188	6.98084	6.34779	84.7041	68.3564	76.363	83.7149	72.3493	79.216
ASP.COG.0869	CADAFUAP00009081	CADAFUAG00009081	Afu1g05150	CADAFUBP00000541	CADAFUBG00000553	C2H2 transcription factor (TFIIIA), putative	32.9217	42.883	51.7165	41.7732	60.2506	54.0148	24.3483	24.8548	17.2221	23.5739	20.0268	17.7239	29.8016	33.3823	35.6476	56.3658	58.0519	56.2349	39.3328	49.25	42.1141	41.0086	31.144	39.7024
ASP.COG.0870	CADAFUAP00004439	CADAFUAG00004439	Afu2g14630	CADAFUBP00002965	CADAFUBG00003022	Cell wall glycosyl hydrolase YteR, putative	4.5667	2.89849	4.0865	8.02263	4.05013	2.44969	10.142	15.5967	12.6085	9.96057	10.136	7.48262	4.74675	6.67055	8.07865	4.35342	10.0604	3.50096	17.6435	17.2163	13.9747	18.4286	24.7713	13.3898
ASP.COG.0871	CADAFUAP00002658	CADAFUAG00002658	Afu5g02760	CADAFUBP00005020	CADAFUBG00005109	Fatty acid elongase (Gns1), putative	178.712	194.224	211.898	141.153	232.15	211.194	90.9603	61.9076	69.0024	76.3016	74.9425	113.974	221.959	188.728	185.063	228.511	198.776	205.752	136.292	95.356	116.441	143.134	106.332	179.904
ASP.COG.0872	CADAFUAP00001317	CADAFUAG00001317	Afu4g02710	CADAFUBP00009763	CADAFUBG00009940	Putative uncharacterized protein	4.03597	2.35931	0.677582	1.57527	0.755495	0	19.9061	21.3617	18.8642	41.2172	39.0087	34.6411	0.575312	0.539899	0.150227	0	0.484293	0	15.8979	16.5836	16.0956	15.7223	14.8913	14.0917
ASP.COG.0873	CADAFUAP00009149	CADAFUAG00009149	Afu1g03000	CADAFUBP00000332	CADAFUBG00000339	MYND domain protein, putative	21.5906	25.1087	31.506	28.5582	33.0996	37.923	10.1794	12.1757	6.07198	15.8023	12.4614	8.88938	15.011	24.2147	29.6744	35.7691	38.2895	32.4484	23.1085	31.977	24.5985	29.5516	21.0975	24.299
ASP.COG.0874	CADAFUAP00005175	CADAFUAG00005175	Afu3g10490	CADAFUBP00003786	CADAFUBG00003854	DNA damage response protein (Dap1), putative	139.44	110.017	95.2003	107.133	82.4482	82.1018	381.538	322.564	370.718	250.992	262.945	301.455	148.829	114.157	87.9715	61.6503	65.8729	56.9233	212.893	182.379	180.192	168.743	177.305	166.295
ASP.COG.0875	CADAFUAP00002768	CADAFUAG00002768	Afu5g00990	CADAFUBP00004835	CADAFUBG00004923	Putative uncharacterized protein	0.914358	0.543414	0.650275	4.35395	0	0	2.12703	1.8359	3.19152	3.9694	1.83363	2.41911	2.23611	1.2824	1.81657	0	0	0	23.5644	27.3116	15.4738	17.0769	12.1374	13.7164
ASP.COG.0876	CADAFUAP00006944	CADAFUAG00006944	Afu1g11280	CADAFUBP00001051	CADAFUBG00001076	Oxidoreductase, putative	0.0971704	0.202123	0.110569	0	0	0	3.80506	4.33131	3.32028	3.00557	3.65369	3.32855	0.105616	0.223008	0.220629	0	0	0	1.73086	1.57742	1.47314	2.00786	2.77224	1.76202
ASP.COG.0877	CADAFUAP00003577	CADAFUAG00003577	Afu2g05590	CADAFUBP00002208	CADAFUBG00002255	Ubiquitin C-terminal hydrolase L3	142.009	123.797	97.2275	117.787	81.3707	71.1746	113.544	113.586	126.482	140.402	112.332	124.991	135.956	109.311	109.061	72.2139	73.7274	72.1411	131.766	128.363	116.732	104.501	105.726	108.437
ASP.COG.0878	CADAFUAP00005798	CADAFUAG00005798	Afu3g06320	CADAFUBP00004191	CADAFUBG00004263	Putative uncharacterized protein	27.6887	38.3868	46.2968	33.1989	42.6484	55.0305	9.46085	10.359	7.42869	13.5119	13.0327	9.76374	20.1627	28.6745	31.5754	56.0699	47.7517	62.4804	22.1578	27.5836	26.1259	30.0397	23.0087	30.0135
ASP.COG.0879	CADAFUAP00004331	CADAFUAG00004331	Afu2g09000	CADAFUBP00002432	CADAFUBG00002483	Putative uncharacterized protein	14.351	15.2793	21.3938	19.7883	18.2371	16.6208	6.13214	6.63781	8.12425	6.76519	8.27148	6.69349	12.7079	15.2313	17.6037	17.357	20.43	19.5906	9.16771	7.64224	7.77403	8.3676	6.94302	7.53557
ASP.COG.0880	CADAFUAP00005010	CADAFUAG00005010	Afu3g09450	CADAFUBP00003891	CADAFUBG00003959	Alpha/beta fold family hydrolase, putative	0.190361	0.0754226	0.0361017	0	0	0	1.13167	0.968284	0.512906	0.550929	0.254497	0.954259	0.206906	0.258894	0.144074	0	0	0	0.384776	0.576844	0.40269	0.201717	0.251433	0.334727
ASP.COG.0881	CADAFUAP00005899	CADAFUAG00005899	Afu5g13670	CADAFUBP00005995	CADAFUBG00006117	Putative uncharacterized protein	0.0772518	0.137735	0	0.367855	0	0	1.01834	1.05475	0.851507	0.670729	1.00697	0.430283	0.252248	0.197267	0.175646	0	0.56624	0	0.645007	0.602789	0.872773	0.430363	0.551757	0.918177
ASP.COG.0882	CADAFUAP00009405	CADAFUAG00009405	Afu7g04940	CADAFUBP00008798	CADAFUBG00008964	Putative uncharacterized protein	0.236338	0.280917	0	0	0	0	0	0	0.115779	0	0	0.175517	0	0	0	0	0	0	0	0	0	0.125219	0.124864	0
ASP.COG.0883	CADAFUAP00007595	CADAFUAG00007595	Afu1g10600	CADAFUBP00000983	CADAFUBG00001007	Nuclear localization protein, putative	35.7996	34.0846	31.2212	43.6221	27.7576	27.8572	72.7459	57.4501	64.9025	64.7105	57.1219	68.276	38.5597	39.4017	46.7171	22.1098	38.4031	26.4731	55.3854	45.1221	43.4735	48.1391	45.7544	44.6177
ASP.COG.0884	CADAFUAP00002877	CADAFUAG00002877	Afu5g03090	CADAFUBP00005051	CADAFUBG00005140	Small nucleolar ribonucleoprotein complex subunit (Pwp2), putative	50.289	58.5029	71.2687	46.8738	73.306	75.1036	33.705	38.8698	25.9527	43.9415	35.9621	35.2334	46.2678	54.3599	60.5121	78.8935	87.3409	82.6109	63.6495	84.5632	64.3659	74.464	64.0778	67.6748
ASP.COG.0885	CADAFUAP00004971	CADAFUAG00004971	Afu3g11870	CADAFUBP00003653	CADAFUBG00003718	F-box and WD40 domain protein, putative	20.989	25.0113	37.5568	25.1919	35.5173	49.3543	26.2425	25.1309	19.0082	24.2941	19.1928	23.2628	15.3293	19.4566	23.6169	30.9766	45.1459	35.4539	46.4687	55.5865	47.9526	52.6308	36.0483	47.2611
ASP.COG.0886	CADAFUAP00008878	CADAFUAG00008878	Afu1g04450	CADAFUBP00000473	CADAFUBG00000481	Siderophore biosynthesis protein, putative	48.569	40.2563	29.9232	46.3644	20.5728	22.4509	48.5406	35.6828	45.2394	31.6188	39.0904	57.6277	45.8531	36.0902	33.3793	22.5839	22.4472	24.2156	50.5293	31.6624	47.1952	40.7933	31.1084	45.5239
ASP.COG.0887	CADAFUAP00004156	CADAFUAG00004156	Afu2g14000	CADAFUBP00002902	CADAFUBG00002958	Putative uncharacterized protein	29.9963	23.2379	16.9845	36.5074	19.1502	7.94254	81.8547	76.7379	75.8098	68.022	81.6305	80.0948	23.0463	20.7724	20.454	19.7609	22.4472	22.7021	80.1597	68.4836	68.1506	57.4656	58.1004	61.7392
ASP.COG.0888	CADAFUAP00000107	CADAFUAG00000107	Afu3g02090	CADAFUBP00004542	CADAFUBG00004622	Probable exo-1,4-beta-xylosidase bxlB	0.156538	0.0858763	0.0685091	0.573384	0.274992	0.266123	0.242766	0.831702	0.371633	0.156822	0.0965902	0.214621	0.157056	0.159671	0.109362	0.157645	0.352555	0.211294	0.237308	0.688071	0.10189	0.133977	0.133598	0.03176
ASP.COG.0889	CADAFUAP00001981	CADAFUAG00001981	Afu6g10230	CADAFUBP00007433	CADAFUBG00007569	FAD dependent oxidoreductase superfamily	0.668546	1.02169	0.706395	1.13695	1.09055	0.52769	0.777604	0.920463	1.01763	0.155479	0.909751	0.691548	0.622844	0.487088	0.406596	0.312591	0.349537	1.25691	0.941103	0.527139	0.269379	0.303612	0.416285	0.346369
ASP.COG.0890	CADAFUAP00000812	CADAFUAG00000812	Afu8g01460	CADAFUBP00008291	CADAFUBG00008445	Putative uncharacterized protein	0.67607	0.401797	0.961619	1.60964	0	0	0.262119	0.54298	0.248399	0	0	0	0.183708	0	0	0	0	0	0	0	0	0	0	0
ASP.COG.0891	CADAFUAP00000549	CADAFUAG00000549	Afu6g01840	CADAFUBP00009379	CADAFUBG00009552	C6 transcription factor, putative	6.80046	8.08319	10.5596	12.8382	8.24621	9.84231	9.05311	9.04811	11.2857	5.01614	5.31017	5.3364	15.5035	17.4418	24.4131	16.7466	16.9593	18.8459	4.37225	4.65453	3.45472	4.41164	3.67233	3.53299
ASP.COG.0892	CADAFUAP00000868	CADAFUAG00000868	Afu8g02250	CADAFUBP00008211	CADAFUBG00008365	Putative uncharacterized protein	98.0885	118.4	82.9811	40.4492	38.4326	72.6149	8.07823	6.56491	13.4264	2.43525	3.85695	24.4604	0	0	0	0	0	0	0	0	0	0	0	0
ASP.COG.0893	CADAFUAP00008303	CADAFUAG00008303	Afu4g06090	CADAFUBP00006146	CADAFUBG00006269	Nuclear pore complex subunit (SEC13), putative|Protein transport protein sec13	173.049	152.17	132.852	133.267	112.557	98.5271	97.7149	111.751	106.032	130.421	136.437	112.926	192.719	174.162	155.939	130.673	145.392	133.422	138.471	140.689	135.627	138.887	148.543	139.894
ASP.COG.0894	CADAFUAP00001527	CADAFUAG00001527	Afu6g00200	CADAFUBP00009459	CADAFUBG00009634	C6 transcription factor, putative	2.6419	1.5636	1.27233	2.40118	0.751041	1.69591	4.47117	3.59212	4.05992	4.25922	3.78114	5.01899	3.24088	2.31459	2.45168	2.15275	1.12335	1.3465	3.53972	2.71916	3.32383	3.38031	3.05799	3.32506
ASP.COG.0895	CADAFUAP00005905	CADAFUAG00005905	Afu5g08235	CADAFUBP00005461	CADAFUBG00005557	NUDIX family hydrolase, putative|Putative uncharacterized protein	42.706	33.8739	26.0498	36.205	27.8834	18.3983	51.6413	53.2647	55.8305	55.4738	83.0261	71.4065	21.8365	19.1055	15.6569	15.9848	22.7488	14.1208	26.5863	20.8296	26.8457	28.8459	28.6323	25.8361
ASP.COG.0896	CADAFUAP00002936	CADAFUAG00002936	Afu5g02650	CADAFUBP00005009	CADAFUBG00005098	Putative uncharacterized protein	3.07023	2.63564	1.50418	3.24882	2.92148	1.88484	413.186	354.463	331.835	152.814	133.144	298.931	26.6039	14.4839	10.5534	8.374	4.99399	4.48951	112.222	82.5694	106.021	114.546	106.855	107.073
ASP.COG.0897	CADAFUAP00007747	CADAFUAG00007747	Afu4g13000	CADAFUBP00006810	CADAFUBG00006938	Flavin-containing amine oxidase, putative|Lysine-specific histone demethylase Aof2, putative	16.6674	19.9441	19.6403	21.6826	23.5446	17.6586	21.6515	18.658	19.1293	11.7673	15.3512	16.1457	22.1689	20.4012	20.6094	23.1707	24.6515	25.0257	17.9607	14.7838	16.6114	11.9353	13.3178	12.0101
ASP.COG.0898	CADAFUAP00002969	CADAFUAG00002969	Afu8g06830	CADAFUBP00007883	CADAFUBG00008022	Probable endo-beta-1,4-glucanase D	0	0	0	0	0	0	0	0	0	0	0	5.47361	8.71824	3.87407	5.81946	0.695441	2.33291	0.466054	18.8838	14.487	18.2413	11.3562	9.8086	12.7497
ASP.COG.0899	CADAFUAP00002245	CADAFUAG00002245	Afu6g08050	CADAFUBP00007211	CADAFUBG00007344	6-phosphogluconate dehydrogenase, decarboxylating	850.53	789.749	729.291	743.186	686.893	696.469	518.388	626.42	628.237	504.287	486.348	466.594	772.832	601.448	626.158	566.931	665.995	605.398	650.032	768.479	663.568	610.302	579.589	554.75
ASP.COG.0900	CADAFUAP00006871	CADAFUAG00006871	Afu1g15500	CADAFUBP00001474	CADAFUBG00001509	GTP-binding protein Obg	69.2458	81.655	89.7316	85.0462	96.4628	96.2919	33.3979	35.4467	27.495	36.6376	39.3514	39.3656	68.6308	76.0594	73.9494	80.9896	77.6593	78.7874	56.7226	55.8921	47.8425	62.698	63.8647	63.2925
ASP.COG.0901	CADAFUAP00001162	CADAFUAG00001162	Afu7g01060	CADAFUBP00008517	CADAFUBG00008677	Cysteine-rich secreted protein	1.23109	0.686855	0.228709	0.478543	0	0	5.26009	4.8428	5.7971	3.81742	3.17416	4.8139	0.791929	0.461286	0.370796	0	0	0	1.33307	0.456798	0.602341	0.798691	0.716787	0.563268
ASP.COG.0902	CADAFUAP00007250	CADAFUAG00007250	Afu1g10110	CADAFUBP00000934	CADAFUBG00000957	TIM-barrel enzyme family protein	7.19782	6.7197	5.33865	4.99545	5.32399	5.79631	93.7753	97.6896	92.8071	55.7893	50.3741	71.5794	6.42977	5.88537	5.78949	1.14453	5.97244	3.06807	12.9438	10.1803	10.644	8.52271	7.71339	7.18652
ASP.COG.0903	CADAFUAP00006715	CADAFUAG00006715	Afu5g11010	CADAFUBP00005730	CADAFUBG00005837	Nucleoside diphosphatase (Ynd1), putative	54.6169	55.4646	39.0352	52.6303	33.9894	30.7362	97.7562	55.3384	70.9274	36.4895	39.4856	75.0976	45.7726	30.5738	23.669	15.3326	17.8591	13.2722	59.7911	39.0852	55.5703	39.9838	38.1304	34.5901
ASP.COG.0904	CADAFUAP00009050	CADAFUAG00009050	Afu1g07270	CADAFUBP00000751	CADAFUBG00000766	Putative uncharacterized protein	31.5648	31.8035	34.5656	27.475	27.1289	18.7528	41.9337	56.063	50.1308	35.9762	53.5435	39.5105	33.14	28.4459	25.5594	22.2174	28.9839	18.8596	36.8747	35.336	38.9305	33.6276	44.2019	33.5703
ASP.COG.0905	CADAFUAP00001599	CADAFUAG00001599	Afu6g11980	CADAFUBP00007599	CADAFUBG00007735	Exo-beta-1,3-glucanase, putative	0	0.0113638	0.0108788	0	0	0.211293	0.059307	0.0767841	0.126456	0.124511	0.0766894	0.181052	0	0.0201031	0.0111874	0	0	0	0.0448169	0.0383932	0.0138973	0.0313267	0.0468571	0.0259916
ASP.COG.0906	CADAFUAP00002839	CADAFUAG00002839	Afu5g04340	CADAFUBP00005177	CADAFUBG00005268	Pumilio-family RNA binding repeat domain protein	1.30407	1.14348	1.21631	2.54495	0.976439	0.944947	1.47536	3.00471	2.38783	1.62412	2.12213	1.65513	3.5203	3.72883	3.38567	3.07871	4.06851	2.25078	3.6946	4.69204	4.20578	3.2791	4.79461	3.21403
ASP.COG.0907	CADAFUAP00008666	CADAFUAG00008666	Afu1g04770	CADAFUBP00000505	CADAFUBG00000513	Putative uncharacterized protein	9.90629	11.171	10.622	10.8857	10.8766	7.01717	16.791	15.3683	15.6633	10.6823	13.541	11.7781	12.4813	11.8102	12.0994	12.609	15.8036	14.3	16.3814	15.2567	15.1049	14.0132	14.3593	13.4969
ASP.COG.0908	CADAFUAP00006940	CADAFUAG00006940	Afu1g17130	CADAFUBP00001620	CADAFUBG00001657	F-box domain protein	3.16459	2.93867	2.0818	1.88363	1.12922	1.0928	4.67771	4.84494	3.77884	3.7565	2.47898	3.52527	4.35329	2.92529	3.14357	0	2.17159	0.867654	4.72246	4.36666	5.7181	3.30097	2.66465	3.97777
ASP.COG.0909	CADAFUAP00004155	CADAFUAG00004155	Afu2g11490	CADAFUBP00002663	CADAFUBG00002717	Amino-acid acetyltransferase, mitochondrial	90.2996	76.5518	72.2276	86.8234	67.2606	70.223	30.7978	27.914	18.8046	29.8688	29.3353	27.7311	85.0775	91.5456	83.2573	55.358	67.4468	59.8294	55.6533	54.1994	55.5126	52.2332	47.9402	49.897
ASP.COG.0910	CADAFUAP00003736	CADAFUAG00003736	Afu2g01290	CADAFUBP00001792	CADAFUBG00001831	Polyketide synthase, putative	0.32246	0.379412	0.370631	0.775494	0.520693	0.431914	2.47011	3.72514	2.72377	1.87355	2.31881	1.61827	0.361107	0.348847	0.425243	0.596997	0.381461	0.6287	1.66403	2.05157	1.17593	1.66189	2.19925	1.38745
ASP.COG.0911	CADAFUAP00006600	CADAFUAG00006600	Afu5g14410	CADAFUBP00006068	CADAFUBG00006191	Cysteine dioxygenase, putative	10.8513	14.145	5.35064	96.1089	174.296	130.303	50.2616	23.589	33.703	216.146	255.547	419.578	118.259	55.2685	40.6943	266.135	128.673	217.069	150.904	79.5753	127.986	510.886	454.287	622.318
ASP.COG.0912	CADAFUAP00001276	CADAFUAG00001276	Afu4g04650	CADAFUBP00009556	CADAFUBG00009731	Putative uncharacterized protein	28.8003	17.1471	14.6131	22.9523	12.5804	14.0769	46.9338	46.4826	45.0844	68.0066	60.4827	51.4514	58.004	36.5759	30.0186	12.621	16.8848	12.687	149.849	143.261	136.123	127.537	135.061	129.155
ASP.COG.0913	CADAFUAP00000727	CADAFUAG00000727	Afu6g01790	CADAFUBP00009384	CADAFUBG00009558	Putative uncharacterized protein	4.39809	4.21779	4.35055	6.18761	3.4241	3.86594	20.966	25.6091	22.0354	16.0554	16.1864	17.1756	1.22775	1.51063	1.19688	1.97177	1.46988	1.3214	3.61507	4.33568	3.3276	2.9525	3.97857	2.31725
ASP.COG.0914	CADAFUAP00006472	CADAFUAG00006472	Afu5g14310	CADAFUBP00006057	CADAFUBG00006180	Short chain dehydrogenase/reductase family protein	1.42119	2.35388	1.13996	2.66257	2.12826	0.514905	5.0223	4.90247	7.60139	1.51713	2.19591	3.71136	0.153867	0.649781	1.04463	0.308889	0.345397	0	1.93145	2.26743	1.92987	1.08756	2.09417	0.871224
ASP.COG.0915	CADAFUAP00000055	CADAFUAG00000055	Afu3g00175	CADAFUBP00004728	CADAFUBG00004816	Putative uncharacterized protein	0.406135	0.724112	0.693206	0	0	0	3.35919	2.93565	3.18337	3.37929	4.47949	2.63914	1.3243	0.483305	0.922143	0	0	0	3.38629	2.54929	3.53201	3.55049	1.71658	2.67802
ASP.COG.0916	CADAFUAP00003489	CADAFUAG00003489	Afu2g03230	CADAFUBP00001983	CADAFUBG00002024	Alpha-amylase AmyA	0.457447	0.524313	0.520525	0.622358	0.746201	0.361067	3.1164	1.732	1.75276	0.851083	1.08117	1.38316	0.781323	0.9332	0.945913	0.641663	1.19584	0	1.58509	1.01842	0.921602	0.805008	0.828623	1.16345
ASP.COG.0917	CADAFUAP00003898	CADAFUAG00003898	Afu2g06280	CADAFUBP00002279	CADAFUBG00002330	Oligosaccharyl transferase subunit (Gamma), putative	80.321	83.9207	71.6991	68.4443	57.254	62.2674	103.607	83.9155	88.288	88.9342	131.052	97.5614	91.7132	74.0957	55.9268	87.763	55.5288	78.2804	84.8077	61.3127	79.2306	87.2896	88.0256	94.6037
ASP.COG.0918	CADAFUAP00006679	CADAFUAG00006679	Afu5g12180	CADAFUBP00005849	CADAFUBG00005957	Ran-specific GTPase-activating protein 1, putative	547.539	541.811	548.918	595.24	526.994	573.461	339.297	375.82	354.197	419.185	438.846	396.601	566.869	593.855	598.755	587.625	608.601	625.088	483.169	509.734	486.509	481.638	491.715	490.09
ASP.COG.0919	CADAFUAP00001561	CADAFUAG00001561	Afu6g09820	CADAFUBP00007391	CADAFUBG00007527	Protein bfr2|Transcription factor AATF/Che-1, putative	62.448	80.1844	100.798	53.4404	95.1462	117.56	20.242	26.4231	13.308	36.1398	28.3637	23.6852	47.3559	69.2174	81.9257	117.543	113.43	122.744	70.9438	97.6317	72.8265	93.2731	63.4519	83.734
ASP.COG.0920	CADAFUAP00001872	CADAFUAG00001872	Afu6g14340	CADAFUBP00000041	CADAFUBG00000041	Glucooligosaccharide oxidase, putative	23.1135	17.245	9.13889	10.7505	5.07139	4.08986	402.075	391.243	376.76	212.891	233.686	243.873	10.942	9.57007	6.74382	4.36093	7.04362	3.57195	229.116	206.995	191.245	85.3309	116.738	64.0627
ASP.COG.0921	CADAFUAP00002244	CADAFUAG00002244	Afu6g13760	CADAFUBP00000097	CADAFUBG00000098	Alpha-1,2-mannosidase, putative subfamily	4.66509	5.92465	7.90416	4.5623	5.47016	6.04998	19.4579	16.2877	17.3331	11.9334	9.01217	19.6055	4.78542	5.24708	6.52629	7.16773	6.84606	7.20526	6.05196	6.02885	5.19566	4.89504	3.90495	4.30206
ASP.COG.0922	CADAFUAP00006223	CADAFUAG00006223	Afu5g12550	CADAFUBP00005884	CADAFUBG00006001	N-acetylglucosaminyl-phosphatidylinositol deacetylase, putative	92.4	65.2479	31.6039	46.343	33.7938	32.7038	79.9677	59.2402	71.9762	102.412	99.4679	116.689	89.3578	69.8958	50.6887	22.3535	35.8268	26.4652	75.8402	61.1264	61.402	75.1756	75.955	77.1214
ASP.COG.0923	CADAFUAP00008284	CADAFUAG00008284	Afu4g08700	CADAFUBP00006404	CADAFUBG00006529	Putative uncharacterized protein	0.534251	0.889033	0.364752	1.01759	2.44016	0	4.63981	3.94753	4.71102	3.47893	1.49992	2.14251	1.85819	0.65393	0.727822	0	1.56421	0	1.13387	1.11012	1.05481	0.679346	1.35485	0.281824
ASP.COG.0924	CADAFUAP00001842	CADAFUAG00001842	Afu6g07560	CADAFUBP00007159	CADAFUBG00007292	Transcription factor Rap1, putative	38.8607	40.5262	36.1855	43.7049	32.2472	35.1081	13.9147	14.2232	17.0774	15.6442	17.875	14.1569	41.8545	38.138	37.5381	40.439	43.496	42.3284	25.8658	18.9875	21.4901	20.7142	24.0126	21.9582
ASP.COG.0925	CADAFUAP00007472	CADAFUAG00007472	Afu1g10700	CADAFUBP00000993	CADAFUBG00001017	Proteasome regulatory particle subunit (Nas6), putative	65.0809	58.9662	46.6065	45.7378	44.2453	37.3906	89.4192	99.2785	94.4439	94.8868	89.9627	93.1081	75.987	60.9834	54.2747	49.6573	46.7381	38.3058	64.6569	69.6001	65.7285	63.5416	67.7301	65.2073
ASP.COG.0926	CADAFUAP00004454	CADAFUAG00004454	Afu2g10480	CADAFUBP00002568	CADAFUBG00002622	Putative uncharacterized protein	3.60072	3.98618	3.49469	3.53001	7.65871	1.95045	4.76293	5.61366	4.04671	4.48253	4.24753	4.52233	7.98082	7.23751	6.93319	6.23916	6.45979	5.88467	8.21463	9.26069	7.69163	7.9677	8.19693	7.6815
ASP.COG.0927	CADAFUAP00003535	CADAFUAG00003535	Afu2g05800	CADAFUBP00002230	CADAFUBG00002277	IdgA domain protein	41.163	41.6811	41.401	37.247	42.2101	40.3973	18.0378	19.4044	18.2643	21.4781	25.2086	21.9206	46.0726	42.4762	42.5808	36.8983	36.6252	36.554	27.1683	23.6986	27.5205	27.7715	25.7507	28.1862
ASP.COG.0928	CADAFUAP00006985	CADAFUAG00006985	Afu1g09100	CADAFUBP00000836	CADAFUBG00000856	60S ribosomal protein L9, putative	3062.91	3310.66	3646.22	3617.86	3789.91	3832.63	837.176	1025.17	924.881	1384.14	1449.89	1122.17	2640.09	3307.83	3411.69	3754.36	3661.15	3818.81	1503.55	1742.01	1565.66	1695.02	1771.57	1914.21
ASP.COG.0929	CADAFUAP00001692	CADAFUAG00001692	Afu6g08240	CADAFUBP00007227	CADAFUBG00007360	HEAT repeat protein (DRIM), putative	13.2418	18.453	26.2291	17.9099	32.5532	34.5444	5.17638	8.61459	3.33425	9.02945	7.18884	5.65595	11.6545	16.0908	17.4083	27.0689	27.9438	28.8513	12.8265	18.2004	13.9772	17.6827	13.3993	14.7224
ASP.COG.0930	CADAFUAP00007710	CADAFUAG00007710	Afu4g12020	CADAFUBP00006721	CADAFUBG00006849	Putative uncharacterized protein	0.644393	0.581548	0.271574	0.681877	0.545043	0	7.05096	6.91969	7.40096	2.95284	4.09213	5.46355	0.207526	0.401676	0.474159	0	0.349387	0.418791	0.615074	0.945345	0.706818	0.682835	0.775471	0.346221
ASP.COG.0931	CADAFUAP00009358	CADAFUAG00009358	Afu7g04270	CADAFUBP00008731	CADAFUBG00008895	3'-5' exonuclease/helicase (Wrn), putative	3.45439	4.10597	3.37947	5.81733	5.29132	2.79309	5.81453	5.10889	4.95297	4.16052	3.84384	3.63693	5.65484	4.16806	4.73469	5.5152	4.62529	5.17447	4.59813	4.23997	3.86164	2.64491	3.57221	2.91669
ASP.COG.0932	CADAFUAP00000778	CADAFUAG00000778	Afu8g01930	CADAFUBP00008243	CADAFUBG00008397	Methyltransferase LaeA-like, putative	14.7132	13.6208	11.6913	13.8101	8.481	6.64414	73.4997	88.5691	97.3836	39.9589	43.5845	64.7332	16.0497	12.5184	13.1299	12.039	13.2031	11.1711	34.0202	32.1526	34.142	20.7442	18.1068	22.9484
ASP.COG.0933	CADAFUAP00001234	CADAFUAG00001234	Afu7g02120	CADAFUBP00008622	CADAFUBG00008782	Putative uncharacterized protein	8.41899	6.87982	6.91407	12.2893	8.58332	7.47584	16.9812	12.497	13.9197	18.3558	18.0641	24.1721	6.9218	7.75915	9.18985	6.38813	8.24211	7.24486	31.0678	19.433	18.6854	20.9208	18.2043	27.1587
ASP.COG.0934	CADAFUAP00005184	CADAFUAG00005184	Afu3g06860	CADAFUBP00004136	CADAFUBG00004208	Putative uncharacterized protein	18.7025	16.4376	13.9941	16.5235	13.4019	15.2253	32.4471	32.7875	31.7987	29.6851	32.44	32.5729	13.6999	11.9978	10.7176	12.0255	20.1702	9.84982	17.6381	18.6555	17.1998	13.8295	16.8234	13.9979
ASP.COG.0935	CADAFUAP00000028	CADAFUAG00000028	Afu3g03510	CADAFUBP00004387	CADAFUBG00004462	4-hydroxyphenylpyruvate dioxygenase, putative	1.03191	1.1951	0.782798	1.00794	2.41701	1.16953	0.492405	0.892517	0.738834	0.516888	0.318363	0.560021	0.258829	0.215909	0.0600764	0.346401	0	0	0.160445	0.309258	0.298515	0.252338	0.209686	0.139575
ASP.COG.0936	CADAFUAP00003470	CADAFUAG00003470	Afu2g01860	CADAFUBP00001848	CADAFUBG00001888	Integral membrane protein	19.7126	19.056	14.1753	15.5041	10.5069	10.9502	24.6984	28.1395	26.4224	28.9607	31.4405	27.4788	18.1563	13.501	11.3302	12.51	13.9886	11.7992	12.6081	10.663	12.4277	12.2631	15.3136	14.9353
ASP.COG.0937	CADAFUAP00001629	CADAFUAG00001629	Afu6g07650	CADAFUBP00007168	CADAFUBG00007301	Putative uncharacterized protein	2.68892	3.19611	2.79744	9.02376	3.50899	6.22567	2.97862	3.49646	2.97326	1.88993	3.33808	3.93679	2.36593	4.10102	4.01204	1.67634	3.74894	2.24682	4.15396	2.92667	2.92532	1.99453	2.47595	2.1952
ASP.COG.0938	CADAFUAP00001051	CADAFUAG00001051	Afu7g00770	CADAFUBP00008487	CADAFUBG00008646	C6 transcription factor, putative	8.97383	8.43944	7.40596	13.5237	3.15288	7.84593	19.3002	21.4158	19.6523	14.7266	14.3572	14.4786	8.57476	8.20788	8.73232	7.22983	10.1054	6.22944	17.8497	17.6221	16.3826	12.3828	13.1918	11.5224
ASP.COG.0939	CADAFUAP00004867	CADAFUAG00004867	Afu2g09900	CADAFUBP00002516	CADAFUBG00002568	Putative uncharacterized protein	36.4041	36.841	32.9811	32.7203	40.066	29.8881	36.2208	38.5139	36.4199	35.9392	35.1826	32.0436	42.6272	42.7248	42.2413	44.5018	41.7355	42.9711	45.768	45.4737	41.7005	37.9368	40.726	36.3443
ASP.COG.0940	CADAFUAP00003776	CADAFUAG00003776	Afu2g01610	CADAFUBP00001823	CADAFUBG00001862	Putative uncharacterized protein	58.7796	55.7356	70.4468	53.9012	59.9334	50.3136	157.993	149.929	160.83	102.879	112.169	105.175	47.4266	44.4105	43.0393	48.8464	43.9735	38.283	123.476	112.677	107.866	89.8106	98.928	76.0581
ASP.COG.0941	CADAFUAP00003720	CADAFUAG00003720	Afu2g02860	CADAFUBP00001947	CADAFUBG00001988	F-box domain protein	40.2868	37.565	29.3651	54.237	23.6206	26.2453	133.492	103.478	144.276	67.019	73.5178	91.3644	35.7385	31.9496	28.2971	11.2006	22.9926	15.0123	82.58	84.6072	80.8917	63.2233	75.3699	57.8278
ASP.COG.0942	CADAFUAP00002221	CADAFUAG00002221	Afu6g09700	CADAFUBP00007379	CADAFUBG00007515	Gliotoxin biosynthesis protein GliK	0	0	0	0	0	0	54.3596	57.0223	326.571	195.97	62.5958	264.528	0.0347612	0	0.0363076	0	0	0	0.0484831	0	1.66879	0.152502	0	0.0421767
ASP.COG.0943	CADAFUAP00009119	CADAFUAG00009119	Afu1g04850	CADAFUBP00000513	CADAFUBG00000521	Dynein light chain type 1, putative	136.892	139.366	118.869	91.7657	112.142	92.1441	117.895	136.248	125.068	128.306	147.061	117.557	145.871	127.29	101.879	104.842	89.9815	120.182	124.276	134.014	141.12	115.285	131.938	122.98
ASP.COG.0944	CADAFUAP00007389	CADAFUAG00007389	Afu1g17290	CADAFUBP00001636	CADAFUBG00001673	Putative uncharacterized protein	5.11377	5.77208	6.74364	6.04045	6.78979	8.32302	70.0232	150.02	79.7578	146.708	128.665	75.1159	16.6747	17.1242	20.7468	16.867	15.6688	17.3901	33.5934	73.8766	42.5439	64.1439	201.626	59.2057
ASP.COG.0945	CADAFUAP00001354	CADAFUAG00001354	Afu4g04100	CADAFUBP00009612	CADAFUBG00009788	Vacuolar protein sorting protein (Vps36), putative	33.215	32.3956	28.1936	32.9039	24.5197	25.8584	28.7335	25.9577	31.1339	21.3928	27.2452	26.8343	36.0869	32.4334	29.1756	22.3461	25.9948	20.5308	34.2016	28.3162	30.2444	21.4635	24.8717	22.3283
ASP.COG.0946	CADAFUAP00005840	CADAFUAG00005840	Afu3g07200	CADAFUBP00004103	CADAFUBG00004175	DEAD/DEAH box RNA helicase, putative	0.421576	0.364433	0.334342	1.94661	0.583493	0	0.554736	1.45694	0.56325	0.305024	0.922275	0.697323	0.666498	1.51156	1.91441	2.50875	5.79754	1.56917	1.02643	1.22771	0.828745	1.36048	1.74135	0.724442
ASP.COG.0947	CADAFUAP00004364	CADAFUAG00004364	Afu2g14850	CADAFUBP00002987	CADAFUBG00003044	Enoyl-CoA hydratase/isomerase family protein	11.0008	9.86418	10.0288	9.19001	7.34582	10.6633	29.8308	28.5722	97.8555	60.7428	30.2528	58.8005	14.3343	11.3193	12.9635	5.05338	11.3013	10.7241	12.0444	14.5789	12.2025	14.2134	15.1418	11.8776
ASP.COG.0948	CADAFUAP00003126	CADAFUAG00003126	Afu8g05440	CADAFUBP00007994	CADAFUBG00008139	Mitochondrial ATPase subunit ATP4, putative	1203.49	1105.03	1128.09	1112.64	1078.72	1162.44	668.29	777.202	717.801	1076.04	896.53	843.197	1461.79	1423.2	1443.05	1344.88	1362.06	1339.01	1195.89	1210.22	1121.45	1199.61	1201.22	1217.07
ASP.COG.0949	CADAFUAP00003079	CADAFUAG00003079	Afu8g05160	CADAFUBP00008019	CADAFUBG00008164	Peroxisomal membrane protein (Pex13), putative	49.2829	54.2667	51.76	44.2947	50.9846	53.0407	67.2259	77.3692	81.5069	92.1528	87.377	87.7694	64.8313	65.8935	65.0077	67.4967	67.9536	73.0816	97.7105	105.484	91.8289	97.1702	92.3005	87.2028
ASP.COG.0950	CADAFUAP00006596	CADAFUAG00006596	Afu5g13350	CADAFUBP00005965	CADAFUBG00006086	Peptidyl-prolyl cis-trans isomerase-like 2|Peptidyl-prolyl cis-trans isomerase, putative	24.7748	23.906	27.0871	28.2691	29.7609	24.6409	19.5813	16.9322	15.0665	19.5177	21.3424	21.4529	22.2538	25.0637	24.3452	23.8855	23.317	25.662	23.8605	21.2303	22.9523	21.8184	22.2616	23.0866
ASP.COG.0951	CADAFUAP00001385	CADAFUAG00001385	Afu4g03210	CADAFUBP00009710	CADAFUBG00009887	Probable cutinase 3	0	0	0	0	0	0	1.25032	0.647509	0.646295	0.318178	0.220469	0.163293	0.0398315	0	0	0	0	0	0.11111	0.0475921	0.155043	0.116498	0	0.144986
ASP.COG.0952	CADAFUAP00009520	CADAFUAG00009520	Afu7g04340	CADAFUBP00008738	CADAFUBG00008902	C6 transcription factor, putative	5.68442	5.40291	6.73203	10.5584	5.5241	6.23692	4.54848	4.0959	6.11751	4.28787	5.43694	4.6145	9.93595	10.2804	10.561	9.76432	12.8365	8.48903	9.73279	7.61786	7.68962	6.77646	6.15024	5.82176
ASP.COG.0953	CADAFUAP00005650	CADAFUAG00005650	Afu3g10970	CADAFUBP00003738	CADAFUBG00003803	Protein-tyrosine phosphatase 2	44.3463	38.7241	35.1262	44.8647	39.4931	34.2656	101.142	78.8318	104.028	76.3678	86.4198	97.96	56.6266	48.2547	45.8995	39.0349	43.3575	38.3673	73.8873	52.6871	60.2695	51.3414	57.6861	51.3006
ASP.COG.0954	CADAFUAP00000405	CADAFUAG00000405	Afu6g02780	CADAFUBP00009282	CADAFUBG00009454	Acyl-protein thioesterase 1|Phospholipase, putative	146.678	142.082	136.199	123.672	124.581	108.213	111.26	125.967	121.706	120.431	131.65	126.252	133.54	125.075	113.409	125.418	125.438	108.798	99.1176	100.359	106.129	102.824	107.341	104.579
ASP.COG.0955	CADAFUAP00000121	CADAFUAG00000121	Afu3g01520	CADAFUBP00004595	CADAFUBG00004678	MFS multidrug transporter, putative	1.26553	1.32079	2.3181	3.08656	2.46717	2.04651	5.50493	5.10678	10.6377	4.8574	5.78756	7.23795	0.167746	0.0944525	0.280334	0.808205	0	0.270812	0.678495	0.501073	0.587655	0.637804	1.19861	0.59024
ASP.COG.0956	CADAFUAP00008696	CADAFUAG00008696	Afu1g05110	CADAFUBP00000537	CADAFUBG00000548	mRNA export factor mex67	49.4455	57.7307	65.4888	47.8299	63.6883	65.1795	41.1445	42.338	34.0219	35.9182	36.129	34.7229	48.9683	50.8503	53.0379	70.7596	56.3614	67.3407	45.8128	50.4802	48.6396	43.5428	40.4075	40.9278
ASP.COG.0957	CADAFUAP00007126	CADAFUAG00007126	Afu1g14310	CADAFUBP00001358	CADAFUBG00001391	Poly(A)-binding protein-dependent poly(A) ribonuclease, putative	63.1566	75.2971	77.7327	68.1867	77.3814	63.1644	53.9649	51.3271	57.246	38.8526	57.8165	47.4284	66.1158	66.6744	70.0272	76.763	69.8763	70.5729	49.7813	42.8565	47.806	40.2061	49.479	39.7895
ASP.COG.0958	CADAFUAP00005708	CADAFUAG00005708	Afu3g09230	CADAFUBP00003908	CADAFUBG00003977	Carboxylesterase, putative	2.30715	2.26193	2.66362	2.08496	1.15377	0.372187	1.6976	1.73124	2.05424	1.49871	1.82367	1.36947	3.09341	2.86864	2.81042	1.98427	1.72573	2.36404	2.11897	1.7059	1.87622	1.68637	1.73498	1.13266
ASP.COG.0959	CADAFUAP00004285	CADAFUAG00004285	Afu2g12810	CADAFUBP00002783	CADAFUBG00002838	Putative uncharacterized protein	1.64047	2.76837	3.9638	2.5074	4.62515	3.58078	3.17227	2.53746	2.26211	1.89029	2.43685	2.8878	1.43084	1.59066	1.86237	3.71205	2.07539	0.710758	2.64041	2.20935	1.91363	1.89928	1.99021	2.4038
ASP.COG.0960	CADAFUAP00007137	CADAFUAG00007137	Afu1g08940	CADAFUBP00000820	CADAFUBG00000840	Pheromone-processing carboxypeptidase kex1	35.63	32.4454	33.6268	41.384	31.4045	32.519	45.2969	40.8862	46.3213	39.4302	50.8516	41.5292	37.6655	35.2208	35.6412	27.365	36.6386	31.1277	43.2362	38.0392	42.3159	37.7482	45.1391	36.0345
ASP.COG.0961	CADAFUAP00000556	CADAFUAG00000556	Afu6g04100	CADAFUBP00009155	CADAFUBG00009321	Mis6 domain protein|Putative uncharacterized protein	15.6013	15.6205	18.7255	26.8826	18.9915	15.7904	11.0622	11.7211	11.3611	9.81346	14.2809	11.6776	13.1763	16.69	18.2036	17.7876	18.8612	23.4299	12.0919	11.317	10.4394	10.891	12.1597	10.8589
ASP.COG.0962	CADAFUAP00003732	CADAFUAG00003732	Afu2g02670	CADAFUBP00001930	CADAFUBG00001971	DUF1295 domain protein	75.2854	74.6333	74.7166	95.5217	72.7085	57.1372	88.2441	95.0518	96.0793	95.3465	109.643	93.626	66.5558	69.9795	78.0772	78.0356	58.8734	70.5682	102.663	102.466	96.8549	88.6927	98.6479	90.4457
ASP.COG.0963	CADAFUAP00002683	CADAFUAG00002683	Afu5g03610	CADAFUBP00005102	CADAFUBG00005193	Cdc48-dependent protein degradation adaptor protein (Shp1), putative	120.791	101.229	95.1763	120.412	88.362	78.9702	82.5317	96.6219	93.1271	88.9413	110.664	85.3091	120.512	105.567	98.9653	94.6675	73.6662	87.5574	97.9525	98.7128	100.634	86.1342	92.4922	90.314
ASP.COG.0964	CADAFUAP00007414	CADAFUAG00007414	Afu1g16420	CADAFUBP00001545	CADAFUBG00001581	GPI anchored protein, putative	0.332515	0.223394	0.0987043	0.275367	0	0	0.672622	0.60378	0.446191	0.313807	0.434881	0.338204	0.157137	0.280183	0.213366	0	0.423286	0.253684	0.372583	0.244079	0.346604	0.275753	0.504117	0.209725
ASP.COG.0965	CADAFUAP00004271	CADAFUAG00004271	Afu2g08720	CADAFUBP00002406	CADAFUBG00002457	Trafficking protein particle complex subunit 2/Sedlin, putative	25.459	21.8671	19.4495	17.1349	25.6807	21.8702	16.1837	16.4733	17.8487	21.3819	20.476	20.1431	33.4407	25.8308	25.2261	21.1997	15.8036	15.7857	23.5934	17.992	21.6946	20.3763	25.2378	19.4568
ASP.COG.0966	CADAFUAP00002098	CADAFUAG00002098	Afu6g08030	CADAFUBP00007209	CADAFUBG00007342	Putative uncharacterized protein	38.8243	24.6987	14.3112	41.6614	4.16263	4.02838	248.191	291.027	225.02	294.358	379.418	268.836	14.2644	17.6625	14.8989	31.0221	16.0102	22.3889	119.924	133.745	127.756	142.253	177.096	129.324
ASP.COG.0967	CADAFUAP00009296	CADAFUAG00009296	Afu1g03030	CADAFUBP00000335	CADAFUBG00000342	Putative uncharacterized protein	22.8301	17.8009	14.3928	31.2506	14.8374	15.6312	30.2913	23.501	35.6073	18.6188	19.9393	28.089	23.402	23.052	19.6161	7.75219	15.7717	9.5245	26.1443	15.8712	20.4707	13.7387	14.0779	14.0236
ASP.COG.0968	CADAFUAP00005787	CADAFUAG00005787	Afu3g07440	CADAFUBP00004081	CADAFUBG00004153	DRAP deaminase, putative	1.98931	1.33842	0.939617	2.14475	5.14306	1.65906	41.3869	51.9101	57.1485	34.6254	37.1082	48.6276	0.285575	0.267997	0.255668	0	0.549474	0.658623	0.73971	0.29247	0.211733	0.41762	0.178473	0.395996
ASP.COG.0969	CADAFUAP00004521	CADAFUAG00004521	Afu2g11460	CADAFUBP00002659	CADAFUBG00002713	C6 finger domain protein, putative	20.2251	18.9318	10.8318	14.9345	11.4213	10.1162	59.7344	58.6567	60.2455	32.9161	39.76	33.1533	22.9595	17.4394	15.8494	7.4353	10.4236	8.32948	28.3091	27.7411	25.9287	23.7805	34.3942	17.0364
ASP.COG.0970	CADAFUAP00004356	CADAFUAG00004356	Afu2g07550	CADAFUBP00002303	CADAFUBG00002354	Serine/threonine protein kinase (Ark1), putative	82.4214	90.152	74.0447	83.6347	83.1567	53.0186	94.4383	84.2933	104.007	84.8954	120.399	100.286	83.7881	78.9801	72.5122	115.253	68.6703	96.2177	207.392	157.583	172.572	140.813	112.406	162.677
ASP.COG.0971	CADAFUAP00005791	CADAFUAG00005791	Afu3g09880	CADAFUBP00003848	CADAFUBG00003916	Exosome complex exonuclease Rrp6, putative	42.2146	50.6829	58.2125	36.1065	62.717	69.8252	25.1394	28.0291	18.1088	34.4209	22.614	21.4013	43.6384	50.1492	60.7132	76.2031	89.1232	75.4825	64.8988	78.0374	54.8212	73.3574	51.0007	64.1974
ASP.COG.0972	CADAFUAP00004879	CADAFUAG00004879	Afu2g17520	CADAFUBP00003255	CADAFUBG00003316	GNAT family N-acetyltransferase, putative	4.37457	3.64981	4.40343	4.80708	3.84243	4.64813	3.71829	2.43235	3.40003	1.73474	1.09658	2.01487	15.6817	13.6867	6.35115	11.0138	14.1628	8.85714	11.2867	9.66894	8.06756	5.28184	4.73353	4.04947
ASP.COG.0973	CADAFUAP00004343	CADAFUAG00004343	Afu2g15010	CADAFUBP00003004	CADAFUBG00003061	Serine threonine protein kinase, putative	30.6289	25.5284	19.5724	24.5737	14.9867	12.0368	65.1756	63.8415	62.5515	55.7174	53.0699	54.1412	36.6488	30.6362	29.7952	12.4488	18.1681	12.5336	41.9795	35.174	36.1878	31.5691	42.0226	25.8394
ASP.COG.0974	CADAFUAP00000559	CADAFUAG00000559	Afu6g02990	CADAFUBP00009262	CADAFUBG00009432	Short chain dehydrogenase/reductase, putative	0.76555	1.00745	1.18223	5.20767	1.87318	1.81277	1.82327	1.58103	1.52692	1.24627	1.04175	1.24875	1.04011	1.58963	2.5142	1.43179	1.60102	0.959524	1.57504	1.63334	0.732606	0.391124	0.823368	0.757196
ASP.COG.0975	CADAFUAP00003728	CADAFUAG00003728	Afu2g02300	CADAFUBP00001892	CADAFUBG00001933	Putative uncharacterized protein	33.8853	36.7126	28.4918	41.4094	47.9374	36.4503	54.1783	57.3194	49.139	32.8702	54.4224	50.9423	28.0302	17.4346	19.5749	9.81469	13.1696	13.1548	43.641	26.8711	35.1004	26.2151	29.2303	27.4847
ASP.COG.0976	CADAFUAP00005405	CADAFUAG00005405	Afu3g09580	CADAFUBP00003878	CADAFUBG00003946	Putative uncharacterized protein	52.3279	48.8987	42.5805	43.4604	37.055	33.6186	67.9936	53.9722	80.531	49.3805	61.4844	62.9613	58.1618	52.8577	49.2365	55.3192	46.0219	48.6391	56.5234	54.3922	52.5822	47.7661	50.5241	45.8277
ASP.COG.0977	CADAFUAP00004931	CADAFUAG00004931	Afu3g10120	CADAFUBP00003824	CADAFUBG00003892	RNA polymerase I and III transcription factor complex component Tbp, putative	174.116	237.316	212.833	187.207	263.538	210.656	650.455	429.15	558.131	450.807	440.94	533.738	263.184	195.458	176.186	260.685	161.896	228.3	591.839	395.528	486.91	476.901	360.026	445.104
ASP.COG.0978	CADAFUAP00007495	CADAFUAG00007495	Afu1g10510	CADAFUBP00000975	CADAFUBG00000999	60S ribosomal protein L35	2220.2	2380.19	2490.49	2778.84	2675.15	2904.86	607.976	770.758	654.848	1104.35	1111.31	857.615	2047.17	2507.5	2586.97	2854.91	2817.1	2869.85	1081.15	1276.03	1053.09	1281.74	1341.4	1413.86
ASP.COG.0979	CADAFUAP00007057	CADAFUAG00007057	Afu1g15720	CADAFUBP00001495	CADAFUBG00001530	Importin beta-1 subunit	114.297	118.294	156.56	149.15	152.991	137.382	70.9083	79.8223	70.9563	87.616	83.1532	76.6399	77.6308	104.965	131.381	125.019	142.151	143.716	95.7507	102.487	94.4081	108.083	90.4728	98.1417
ASP.COG.0980	CADAFUAP00004289	CADAFUAG00004289	Afu2g09730	CADAFUBP00002500	CADAFUBG00002552	Putative uncharacterized protein	49.5102	54.3806	62.4604	64.1163	60.0409	51.045	35.1332	39.2309	31.3081	32.96	43.016	31.8876	46.2822	60.5009	60.3637	61.7625	66.9041	70.7089	41.9793	46.4925	46.2943	45.7724	49.2257	49.4479
ASP.COG.0981	CADAFUAP00004590	CADAFUAG00004590	Afu2g17880	CADAFUBP00003289	CADAFUBG00003351	C6 finger domain protein, putative	0.515212	0.592638	1.43727	1.42451	1.51819	1.83654	0.850559	1.54837	1.19685	1.11831	1.4998	1.14787	0.46967	0.830662	1.37735	3.04618	1.45981	2.33305	3.09899	3.75558	2.64852	3.67193	3.1347	2.16986
ASP.COG.0982	CADAFUAP00002331	CADAFUAG00002331	Afu6g07350	CADAFUBP00007139	CADAFUBG00007272	Putative uncharacterized protein	2.38796	2.99044	1.89236	3.65493	2.92148	0	9.91964	8.97287	7.08165	8.14515	9.32096	11.2105	4.82022	4.13206	3.09825	3.3496	4.36975	2.99301	11.3774	12.4048	10.1631	7.52345	8.17802	8.04169
ASP.COG.0983	CADAFUAP00000206	CADAFUAG00000206	Afu3g02190	CADAFUBP00004530	CADAFUBG00004609	Putative uncharacterized protein	0	0	0	0	0	0	16.7712	16.4251	13.662	4.97718	2.98271	5.661	0	0.0636375	0	0	0	0	0.09458	0.162047	0.0439926	0.0991663	0.0494428	0.0411388
ASP.COG.0984	CADAFUAP00008075	CADAFUAG00008075	Afu4g13765	CADAFUBP00006887	CADAFUBG00007018	Putative uncharacterized protein	1.22315	1.06617	0.371151	0.388291	0	0	7.46119	4.58437	5.93216	3.89396	3.5158	5.40483	2.43735	1.87144	1.01831	0.533781	0	0	8.15877	3.97122	6.3249	6.54541	2.77877	5.48445
ASP.COG.0985	CADAFUAP00000732	CADAFUAG00000732	Afu6g03740	CADAFUBP00009191	CADAFUBG00009359	C-5 cytosine methyltransferase DmtA	4.3848	3.0668	3.60972	6.8479	2.25388	3.73918	3.76084	5.3447	5.05589	3.39697	5.45686	4.61756	3.49397	4.97588	5.76223	3.13792	5.9856	3.2162	4.232	3.46063	2.92286	3.15984	4.29058	3.4584
ASP.COG.0986	CADAFUAP00002940	CADAFUAG00002940	Afu5g02340	CADAFUBP00004978	CADAFUBG00005067	Putative uncharacterized protein	0.641273	0.496337	0.407274	1.13622	0.681158	0	1.24892	0.71865	0.964373	0.809269	0.628043	0.930332	0.697009	0.669316	0.677225	0.780976	0.436641	0.785065	0.836502	0.406721	0.420635	0.521498	0.307286	0.452351
ASP.COG.0987	CADAFUAP00008617	CADAFUAG00008617	Afu1g05510	CADAFUBP00000575	CADAFUBG00000587	Putative uncharacterized protein	27.1118	23.4197	23.3434	24.1905	19.3361	19.1023	32.1431	22.6104	28.6979	21.0201	26.7425	34.741	28.3562	27.6723	28.6765	20.0912	23.4988	17.3333	26.4199	19.0595	24.9509	22.9067	23.7644	24.1698
ASP.COG.0988	CADAFUAP00000507	CADAFUAG00000507	Afu6g02020	CADAFUBP00009361	CADAFUBG00009534	G1/S-specific cyclin Pcl5, putative	72.1593	72.2332	66.2867	82.1719	58.3516	55.3345	152.389	115.929	149.244	125.749	132.141	145.063	95.4709	106.004	108.581	57.321	78.0053	54.2979	188.515	124.027	172.691	204.249	157.271	159.253
ASP.COG.0989	CADAFUAP00008266	CADAFUAG00008266	Afu4g08440	CADAFUBP00006379	CADAFUBG00006504	Patatin family phospholipase, putative	11.8468	11.9997	13.5819	24.4344	12.2281	11.5872	16.8674	21.2512	22.034	15.0849	14.8539	12.9982	5.37124	7.157	7.00325	4.67336	9.30831	5.4808	7.23787	9.74977	7.09502	6.31221	11.1212	4.3251
ASP.COG.0990	CADAFUAP00006358	CADAFUAG00006358	Afu5g11060	CADAFUBP00005735	CADAFUBG00005842	WD repeat protein	6.84486	7.97324	9.21293	12.1062	11.6122	10.8054	4.39775	4.90053	3.76518	4.62702	4.66702	4.03036	5.65423	6.86214	6.94927	9.21727	10.0204	15.4425	5.66266	5.58756	4.74379	5.71966	4.86655	4.97768
ASP.COG.0991	CADAFUAP00001217	CADAFUAG00001217	Afu7g02010	CADAFUBP00008612	CADAFUBG00008772	Indoleamine 2,3-dioxygenase family protein	3.57911	3.29172	2.43253	4.31856	5.54776	2.86337	23.6843	27.8088	25.1104	32.3758	32.4123	30.7958	2.28834	2.64306	2.04082	2.75632	9.0092	4.54687	8.51929	7.824	6.25798	10.4254	10.3702	9.41878
ASP.COG.0992	CADAFUAP00009113	CADAFUAG00009113	Afu1g05820	CADAFUBP00000609	CADAFUBG00000624	Putative uncharacterized protein	332.608	296.935	276.343	304.577	283.968	282.725	201.25	218.801	219.068	282.119	273.677	237.53	399.049	333.432	307.673	327.66	316.289	322.653	309.182	326.223	289.712	309.723	310.142	315.578
ASP.COG.0993	CADAFUAP00001503	CADAFUAG00001503	Afu6g00540	CADAFUBP00009424	CADAFUBG00009598	Putative uncharacterized protein	0.580135	0.738817	0.565827	0.789276	0	0.915812	51.6682	70.5551	67.9647	83.9191	73.1273	58.4862	21.7992	17.9636	19.8053	9.76511	7.88613	6.54415	158.367	203.26	167.135	133.641	180.617	132.904
ASP.COG.0994	CADAFUAP00007968	CADAFUAG00007968	Afu4g11350	CADAFUBP00006658	CADAFUBG00006786	Prenyltransferase, putative	62.6094	56.4279	60.778	86.7733	70.0085	67.7505	114.199	108.433	113.665	127.674	129.184	136.194	62.5672	56.197	48.1913	53.7905	49.5521	54.1655	121.475	122.117	117.988	111.461	137.903	110.755
ASP.COG.0995	CADAFUAP00002280	CADAFUAG00002280	Afu6g11320	CADAFUBP00007538	CADAFUBG00007674	MFS transporter, putative	1.24143	0.562132	0.605407	0.422244	0.675021	0.326625	2.33782	2.25522	2.36749	1.60396	1.89679	1.97561	0.995935	1.20598	1.89592	0.967426	0.64906	0.518661	1.45629	2.45673	1.83412	0.963127	1.87395	1.13043
ASP.COG.0996	CADAFUAP00000404	CADAFUAG00000404	Afu6g05260	CADAFUBP00009039	CADAFUBG00009205	GPI ethanolamine phosphate transferase 2|Transferase (Gpi7), putative	20.3688	21.0539	26.3275	25.9179	27.5513	19.0152	28.2094	24.7564	25.8533	23.2227	30.0446	26.8888	20.0045	22.3981	23.4638	26.4463	30.3935	26.5848	27.5894	28.2623	27.3274	27.5894	26.6516	26.5291
ASP.COG.0997	CADAFUAP00007349	CADAFUAG00007349	Afu1g09710	CADAFUBP00000897	CADAFUBG00000920	Putative uncharacterized protein	38.6517	57.7186	58.4563	50.0896	64.2469	45.9553	17.6413	16.5037	19.4144	17.2573	29.4346	17.9858	45.8665	58.3891	52.3505	78.4659	68.0432	47.2187	36.529	34.3114	32.257	31.3013	24.6212	32.9067
ASP.COG.0998	CADAFUAP00003794	CADAFUAG00003794	Afu2g03760	CADAFUBP00002032	CADAFUBG00002077	RNA polymerase II subunit A C-terminal domain phosphatase ssu72|Transcription/RNA-processing factor Ssu72	136.147	168.35	168.731	157.387	176.912	178.34	97.1615	86.8438	84.4859	83.0932	84.7301	87.2305	182.537	164.256	153.464	234.953	225.393	219.191	178.847	165.033	175.343	147.655	109.942	143.026
ASP.COG.0999	CADAFUAP00004119	CADAFUAG00004119	Afu2g10300	CADAFUBP00002551	CADAFUBG00002605	40S ribosomal protein S17, putative	3046.08	3133.43	3469.89	3355.55	3601.68	3604.66	818.489	1157.91	1012.74	1485.69	1570.13	1144.39	2851.81	3327.73	3260.25	3488.92	3217.44	3422.43	1367.76	1686.75	1462.62	1569.85	1782.25	1723.11
ASP.COG.1000	CADAFUAP00006327	CADAFUAG00006327	Afu5g14770	CADAFUBP00006098	CADAFUBG00006221	Pyrroline-5-carboxylate reductase	371.788	312.28	228.669	319.119	249.703	220.607	262.356	314.41	289.293	357.8	289.237	312.923	561.969	420.016	353.005	324.494	378.134	367.018	167.992	170.398	175.336	192.59	190.389	181.096
ASP.COG.1001	CADAFUAP00007560	CADAFUAG00007560	Afu1g12410	CADAFUBP00001167	CADAFUBG00001193	Salicylate hydroxylase, putative	0.570199	0.287531	0.314582	0.987328	0	0.381872	1.33983	1.49875	1.59982	1.4252	1.10881	1.25113	0.845124	0.687356	1.0985	0.226212	0.758846	0.60639	1.36209	0.987344	0.950338	0.741536	1.12285	1.20771
ASP.COG.1002	CADAFUAP00002954	CADAFUAG00002954	Afu8g04340	CADAFUBP00008098	CADAFUBG00008249	Cystathionine gamma-lyase	184.084	200.63	223.179	289.956	294.803	252.493	89.0433	108.508	180.791	131.834	147.53	126.507	189.937	245.914	256.031	358.203	324.492	332.749	95.7752	124.809	102.372	146.64	157.74	151.439
ASP.COG.1003	CADAFUAP00001454	CADAFUAG00001454	Afu4g04612	CADAFUBP00009560	CADAFUBG00009735	Ubiquitin-conjugating enzyme Ubc6, putative	62.535	52.8041	52.165	58.9657	44.7762	41.6216	96.7415	73.4304	90.0855	73.0208	81.276	93.9465	81.5939	72.3672	65.6768	51.2833	52.2092	43.088	90.0497	79.2307	78.6587	74.9476	84.0947	77.7583
ASP.COG.1004	CADAFUAP00003290	CADAFUAG00003290	Afu2g06330	CADAFUBP00002284	CADAFUBG00002335	Ubiquitin carboxyl-terminal hydrolase	80.7269	80.8648	84.865	77.3654	88.1629	74.5891	100.787	102.698	107.938	80.8653	100.476	86.2869	66.6215	69.8768	70.1769	75.8119	77.1445	74.8062	71.7188	70.2974	74.8844	64.7123	70.235	65.2792
ASP.COG.1005	CADAFUAP00003480	CADAFUAG00003480	Afu2g04860	CADAFUBP00002136	CADAFUBG00002183	DNA repair protein Rad4, putative	8.02319	9.16675	7.69198	12.3009	10.5501	8.54293	11.8724	10.4796	10.5721	8.32896	9.90706	10.6916	17.4615	13.444	13.2399	17.4037	16.9763	16.2126	21.3387	16.8721	17.6171	11.8686	12.881	12.881
ASP.COG.1007	CADAFUAP00005990	CADAFUAG00005990	Afu5g13240	CADAFUBP00005954	CADAFUBG00006075	Inositol hexaphosphate kinase KCS1, putative	12.6411	10.9991	12.8105	14.1895	13.5799	13.4372	13.2008	14.1235	14.3657	12.1386	13.1976	12.9729	10.8931	11.4356	11.7948	9.88429	12.3241	10.4343	12.4279	12.087	11.7687	12.7438	12.8031	10.6528
ASP.COG.1008	CADAFUAP00001665	CADAFUAG00001665	Afu6g14390	CADAFUBP00000037	CADAFUBG00000037	Extracelular cellulose binding protein (Cip2), putative	0.137492	0.299614	0.104301	0.218234	0.523322	1.01289	3.0918	1.69319	1.68389	2.28803	0.827168	1.19977	0.249274	0.116965	0.0781092	0.300252	0.335739	0	14.3242	9.94792	13.4548	11.8838	5.59793	13.1869
ASP.COG.1009	CADAFUAP00007210	CADAFUAG00007210	Afu1g14450	CADAFUBP00001371	CADAFUBG00001404	Exo-beta-1,3-glucanase Exg0	3.82065	3.3069	4.17403	7.07759	2.82865	2.52685	9.767	15.2891	9.10175	9.14101	8.69362	10.2847	4.2045	5.54924	7.2904	4.86476	7.39246	6.01874	13.0862	13.0294	8.20985	8.13249	9.89143	6.21973
ASP.COG.1010	CADAFUAP00008974	CADAFUAG00008974	Afu1g03080	CADAFUBP00000342	CADAFUBG00000349	Protein phosphatase methylesterase 1	26.0216	24.3594	17.5353	22.3442	17.4544	17.6771	29.3292	32.6904	32.1304	30.5946	28.9074	33.6405	22.7773	18.7645	20.6629	14.4274	16.653	16.8421	29.8016	29.962	29.2526	29.6646	29.158	27.5894
ASP.COG.1011	CADAFUAP00006241	CADAFUAG00006241	Afu5g09270	CADAFUBP00005563	CADAFUBG00005660	Putative uncharacterized protein	76.5406	78.4991	76.0481	72.5306	56.4891	55.0782	71.5731	63.1533	66.5149	68.1227	81.6602	74.2736	81.037	72.9082	81.8541	65.2759	69.4503	58.9253	87.5864	64.2687	71.0762	77.3289	74.3529	76.3409
ASP.COG.1012	CADAFUAP00002096	CADAFUAG00002096	Afu6g09920	CADAFUBP00007402	CADAFUBG00007538	Putative uncharacterized protein	147.352	144.518	153.84	128.928	113.361	123.667	96.7634	96.357	106.466	131.743	109.951	108.196	157.02	142.659	178.503	112.446	142.472	135.141	165.483	144.362	140.792	145.989	127.003	127.077
ASP.COG.1013	CADAFUAP00006336	CADAFUAG00006336	Afu5g10670	CADAFUBP00005701	CADAFUBG00005808	Putative uncharacterized protein	5.78002	4.84401	4.78881	6.34172	2.43317	4.70939	35.3185	23.0611	18.5943	14.7431	15.7575	13.1446	9.4091	8.42239	6.25948	10.1128	10.9181	12.6195	16.8382	9.30518	13.4479	11.0924	8.90792	11.0299
ASP.COG.1014	CADAFUAP00004042	CADAFUAG00004042	Afu2g09690	CADAFUBP00002496	CADAFUBG00002548	Putative uncharacterized protein	14.3249	17.027	16.647	8.70791	6.96046	3.36799	42.3043	39.1658	39.4181	23.4856	26.282	38.8755	18.2202	11.5027	12.6295	15.9609	6.69277	8.02225	32.1122	26.52	25.7897	23.7381	24.154	18.6905
ASP.COG.1015	CADAFUAP00006738	CADAFUAG00006738	Afu5g11360	CADAFUBP00005766	CADAFUBG00005873	AP-3 adaptor complex subunit beta, putative	35.4632	34.8568	36.6881	48.1621	32.3473	28.9852	26.2459	24.2349	28.4496	27.5338	32.3393	27.4783	33.1742	34.91	36.8417	33.5162	38.3991	34.6122	43.3588	36.9534	39.4921	36.2557	34.6564	37.5806
ASP.COG.1016	CADAFUAP00000321	CADAFUAG00000321	Afu3g00460	CADAFUBP00004702	CADAFUBG00004790	Putative uncharacterized protein	0	0	0	0	0	0	0	0.104908	0	0	0	0.0363776	0	0	0	0	0	0	0	0.0848187	0.0921062	0	0.155276	0.0430657
ASP.COG.1017	CADAFUAP00000800	CADAFUAG00000800	Afu8g00660	CADAFUBP00008368	CADAFUBG00008522	Solute transporter, putative	0.0557201	0	0	0	0	0	0.0432064	0.0447511	0.0818898	0	0	0	0.213463	0.140227	0.133776	0	0	0	0.0595454	0.153032	0.110787	0.0312164	0.0622562	0.0518001
ASP.COG.1018	CADAFUAP00008105	CADAFUAG00008105	Afu4g09870	CADAFUBP00006517	CADAFUBG00006645	Putative uncharacterized protein	1098.31	869.446	741.427	709.351	773.187	670.339	1296.35	1493.29	1460.77	1791.68	1613.03	1465.96	1639.11	1120.07	889.221	734.783	750.604	766.802	1865.44	2148.94	1962.73	1856.03	2008.23	1751.91
ASP.COG.1019	CADAFUAP00001668	CADAFUAG00001668	Afu6g12522	CADAFUBP00007653	CADAFUBG00007790	Stress response regulator/HFS transcription factor, putative|Stress response transcription factor SrrA/Skn7, putative	48.4524	36.1387	39.072	46.5713	35.0677	30.0209	94.889	82.1921	99.0361	78.301	79.4946	64.5408	26.9481	28.7351	37.3594	29.8456	38.5607	24.2502	35.7593	60.8381	33.7156	44.609	58.2993	31.622
ASP.COG.1020	CADAFUAP00005709	CADAFUAG00005709	Afu3g05660	CADAFUBP00004252	CADAFUBG00004324	MFS monocarboxylate transporter, putative	17.5186	17.1323	18.5166	18.9838	19.6974	19.4857	11.8899	11.5761	10.1127	10.8169	10.1858	9.75764	17.4162	20.4107	19.7142	18.0671	28.6202	19.507	13.1626	9.80737	8.08211	12.9174	10.815	10.9197
ASP.COG.1021	CADAFUAP00002429	CADAFUAG00002429	Afu4g00150	CADAFUBP00009775	CADAFUBG00009953	MFS maltose transporter, putative	2.44354	1.74267	2.09882	6.00545	0.360024	0.696825	7.0412	7.77407	11.6308	8.99958	7.87197	9.11446	0.805344	1.5437	2.29085	0.825566	2.07707	1.38315	5.90304	6.94051	6.44744	6.41481	6.97135	4.57387
ASP.COG.1022	CADAFUAP00001651	CADAFUAG00001651	Afu6g09450	CADAFUBP00009006	CADAFUBG00009172	LipA and NB-ARC domain protein	0.638132	0.74947	0.527306	0.795833	0.520471	1.00737	105.738	102.551	94.3869	45.6432	49.6796	77.3911	0.79268	0.712892	0.491592	0.99457	0.778484	0.133303	30.2079	22.4942	24.009	13.9225	10.2949	14.3165
ASP.COG.1023	CADAFUAP00007632	CADAFUAG00007632	Afu1g09460	CADAFUBP00000872	CADAFUBG00000895	NIF domain protein	38.5666	40.4421	34.9906	30.3626	33.2729	37.5033	56.0889	39.1516	49.0722	35.4568	44.8231	57.493	48.0852	37.9396	36.5056	30.519	31.8678	33.085	44.6159	25.4213	38.5075	32.0399	28.7163	39.8976
ASP.COG.1024	CADAFUAP00004826	CADAFUAG00004826	Afu2g07620	CADAFUBP00002309	CADAFUBG00002360	Cystathionine beta-synthase, putative	168.399	142.08	123.948	128.063	134.043	126.288	152.602	179.657	207.987	210.518	186.616	157.944	143.188	134.231	125.619	110.589	136.162	128.061	115.415	175.381	132.835	119.506	159.678	106.157
ASP.COG.1025	CADAFUAP00000811	CADAFUAG00000811	Afu8g01320	CADAFUBP00008305	CADAFUBG00008459	Putative uncharacterized protein	0.840314	0.561834	0.298808	5.50189	4.79761	4.64287	90.3274	76.2626	65.1451	93.8209	103.426	91.5612	0.513759	1.28569	0.357743	2.75033	3.0754	4.60788	65.685	50.3363	46.8841	56.9327	45.2008	55.7559
ASP.COG.1026	CADAFUAP00007233	CADAFUAG00007233	Afu1g17560	CADAFUBP00001661	CADAFUBG00001698	GPI anchored protein, putative	0.0344295	0.0818475	0	0	0	0	2.18918	2.87578	2.68179	2.69037	2.62368	2.37793	0	0.0702369	0	0	0	0	0.104388	0.178852	0.339883	0.164175	0.163711	0.045405
ASP.COG.1027	CADAFUAP00000143	CADAFUAG00000143	Afu3g00800	CADAFUBP00004666	CADAFUBG00004751	Oxidoreductase, 2OG-Fe(II) oxygenase family, putative	3.20551	2.15001	2.50116	2.39861	3.66024	1.51808	293.409	265.134	186.826	66.5966	58.1297	135.871	1.11989	0.95754	1.45564	0	0.335188	1.20531	2.49915	1.78412	2.00199	1.27377	1.56049	1.75134
ASP.COG.1028	CADAFUAP00006883	CADAFUAG00006883	Afu1g10480	CADAFUBP00000972	CADAFUBG00000996	DNA polymerase POL4, putative	5.79981	7.73556	9.51725	9.30267	7.80767	6.74629	2.84039	3.86374	3.26595	2.72983	3.74634	3.65888	9.80753	9.31592	10.7844	12.7883	11.0823	11.5697	10.884	7.1674	8.40312	7.76311	6.38643	8.66314
ASP.COG.1029	CADAFUAP00008258	CADAFUAG00008258	Afu4g10320	CADAFUBP00006561	CADAFUBG00006689	Putative uncharacterized protein	3.8029	2.3286	2.40405	4.02411	3.50899	4.24478	21.0887	17.2766	18.4041	18.4268	16.8702	19.9835	0.584524	1.05791	0.697747	0	0.56234	0.674046	22.1286	18.7573	18.0395	17.3402	12.2986	15.6028
ASP.COG.1030	CADAFUAP00006155	CADAFUAG00006155	Afu5g06350	CADAFUBP00005275	CADAFUBG00005368	DNA repair and transcription factor Ada, putative	11.0415	9.45714	8.68397	10.0515	6.48934	14.3544	17.7531	17.0837	15.8693	11.8952	12.2923	11.5312	9.61858	11.5937	8.89437	11.6919	14.8566	17.8078	18.6463	14.972	19.0063	15.2274	16.0208	11.8846
ASP.COG.1031	CADAFUAP00000635	CADAFUAG00000635	Afu6g03800	CADAFUBP00009185	CADAFUBG00009353	Putative uncharacterized protein	8.13074	8.92571	7.86706	7.64469	8.87023	5.72276	7.14803	8.27704	7.26862	5.90158	7.52946	6.98057	8.78112	8.18778	8.58384	8.13608	15.5419	9.54178	8.63602	7.83537	8.47206	6.95573	7.51062	8.12738
ASP.COG.1032	CADAFUAP00004409	CADAFUAG00004409	Afu2g16930	CADAFUBP00003196	CADAFUBG00003256	Succinate:fumarate antiporter (Acr1), putative|Succinate\x3afumarate antiporter (Acr1), putative	6.89799	8.46971	5.10325	15.3935	20.2763	17.1066	15.817	10.7144	14.688	9.09235	12.7374	11.5643	10.937	7.10568	5.60839	18.4789	17.9967	16.778	13.2181	8.69222	10.5306	7.34567	6.24239	6.27479
ASP.COG.1033	CADAFUAP00005718	CADAFUAG00005718	Afu3g07810	CADAFUBP00004046	CADAFUBG00004118	Succinate dehydrogenase subunit Sdh1, putative|Succinate dehydrogenase, flavoprotein subunit	630.495	620.951	596.803	486.819	492.587	578.556	364.788	383.899	341.27	478.592	468.773	463.788	681.981	645.815	653.852	448.8	461.763	510.444	531.011	508.767	485.528	517.888	503.776	507.933
ASP.COG.1034	CADAFUAP00002545	CADAFUAG00002545	Afu5g01200	CADAFUBP00004859	CADAFUBG00004947	Carboxypeptidase S1, putative	0.138059	0.1641	0.235644	0.164351	0	0.381399	1.07054	1.13653	0.786239	1.0863	0.622935	1.03811	0.131301	0.123219	0.078367	1.35559	4.80008	2.72538	0.758688	0.470649	0.3894	0.384024	0.41029	0.227587
ASP.COG.1035	CADAFUAP00002800	CADAFUAG00002800	Afu5g01140	CADAFUBP00004854	CADAFUBG00004942	Plasma membrane ammonium transporter (Ato3), putative	0.108513	0	0	0	0	0	0	0.0871515	0	0	0.0544025	0	0	0.0276712	0.0307979	0.710324	0	0	0	0.176155	0	0	0.128994	0.0357763
ASP.COG.1036	CADAFUAP00003668	CADAFUAG00003668	Afu2g01710	CADAFUBP00001833	CADAFUBG00001872	GPI anchored protein, putative	3.94912	5.40604	4.16549	8.02901	7.60003	3.92262	270.646	236.274	256.088	232.068	218.364	178.07	10.2727	11.7224	9.44518	11.6183	15.5898	7.0075	307.914	248.365	323.615	213.491	304.982	194.833
ASP.COG.1037	CADAFUAP00002718	CADAFUAG00002718	Afu5g02320	CADAFUBP00004976	CADAFUBG00005065	Putative uncharacterized protein	21.7486	16.5741	5.12789	18.3488	10.4407	5.77369	1396.34	1548.76	1237.01	959.602	1261.6	1112.43	7.91513	5.06298	2.81754	8.97803	10.9953	5.15716	109.01	78.5421	86.8562	100.282	78.3626	73.9868
ASP.COG.1038	CADAFUAP00001951	CADAFUAG00001951	Afu6g07890	CADAFUBP00007194	CADAFUBG00007327	Telomere silencing protein Zds1, putative	39.7055	37.2015	37.9552	37.0484	35.3575	33.1343	31.5482	25.3098	29.1049	31.7981	33.3668	34.0683	28.3094	30.335	34.1188	22.9635	34.8584	26.4796	40.1976	35.1868	32.3369	34.1099	35.7063	28.7918
ASP.COG.1039	CADAFUAP00005806	CADAFUAG00005806	Afu3g10860	CADAFUBP00003749	CADAFUBG00003814	Putative uncharacterized protein	0.41697	0.379004	0.307008	0.233589	0	0	5.0591	6.8553	6.01991	11.0206	7.27969	10.2462	0.777225	0.592624	0.431269	0.585107	0.327131	0.784226	18.3269	15.3228	11.6601	11.1884	15.1236	7.39687
ASP.COG.1040	CADAFUAP00007396	CADAFUAG00007396	Afu1g16556	CADAFUBP00001559	CADAFUBG00001595	ADP-ribose 1''-phosphate phosphatase|Phosphatase, putative	3.15422	2.19464	2.31982	4.76233	3.51383	5.10076	1.37206	1.60647	1.18718	2.33784	3.00842	2.35676	4.72432	7.34953	5.72931	5.72866	13.2385	3.58316	4.20119	4.12941	3.94939	4.31218	5.82577	4.00096
ASP.COG.1041	CADAFUAP00003232	CADAFUAG00003232	Afu8g06990	CADAFUBP00007869	CADAFUBG00008007	Ankyrin repeat protein	0	0	0	0	0	0	0	0	0	0	0	0.0563053	0.425766	0.915117	1.75014	1.15802	4.06964	1.77384	1.41754	1.39488	1.56818	1.94823	1.32185	1.29981
ASP.COG.1042	CADAFUAP00002529	CADAFUAG00002529	Afu5g03130	CADAFUBP00005055	CADAFUBG00005144	Chromatin assembly factor 1 subunit C, putative|Histone acetyltransferase type B subunit 2	103.803	103.241	119.606	114.513	123.152	109.152	68.9883	79.3599	76.6882	79.5873	96.3477	77.1023	111.801	115.386	122.144	129.547	115.988	125.555	90.0839	92.6064	86.6083	90.4855	95.1253	93.9015
ASP.COG.1043	CADAFUAP00005425	CADAFUAG00005425	Afu3g14230	CADAFUBP00003424	CADAFUBG00003486	BAR adaptor protein RVS167, putative	112.584	110.535	116.599	131.321	129.168	102.191	228.509	285.487	229.503	286.178	281.409	240.644	92.4161	95.9077	102.011	108.64	103.953	100.335	108.369	165.083	114.466	126.682	231.054	124.517
ASP.COG.1044	CADAFUAP00005267	CADAFUAG00005267	Afu3g06070	CADAFUBP00004216	CADAFUBG00004288	Histone H1	146.149	122.229	139.249	266.927	137.199	93.5103	187.536	168.257	177.17	203.926	231.016	227.23	107.817	121.026	164.135	122.925	161.731	108.609	130.16	124.214	105.274	158.858	164.702	160.819
ASP.COG.1045	CADAFUAP00003789	CADAFUAG00003789	Afu2g01730	CADAFUBP00001835	CADAFUBG00001874	Putative uncharacterized protein	15.3471	17.3038	10.9271	18.7918	9.01249	10.66	12.6485	9.79029	13.5975	12.8491	12.6624	13.3351	9.15072	8.3191	11.6984	6.8888	8.34492	7.69429	7.51153	6.2071	8.1627	7.94547	8.20098	9.13669
ASP.COG.1046	CADAFUAP00004505	CADAFUAG00004505	Afu2g12230	CADAFUBP00002731	CADAFUBG00002786	Mitochondrial large ribosomal subunit protein L16, putative	228.431	236.447	250.606	225.769	260.298	239.233	114.426	116.513	109.13	167.839	173.187	152.74	235.75	241.12	235.519	233.545	241.401	244.383	199.884	201.452	185.566	209.416	203.211	214.932
ASP.COG.1047	CADAFUAP00008552	CADAFUAG00008552	Afu4g06100	CADAFUBP00006147	CADAFUBG00006270	Putative uncharacterized protein	32.4603	29.9816	25.692	32.5691	22.8691	20.8788	27.3387	27.1325	36.9872	27.3548	33.4948	37.486	35.7745	32.0306	31.8748	26.4677	19.3619	25.1972	34.6582	27.8748	30.7227	24.6563	26.1737	26.2131
ASP.COG.1048	CADAFUAP00003366	CADAFUAG00003366	Afu2g03050	CADAFUBP00001964	CADAFUBG00002005	Forkhead domain protein	2.10816	1.98078	1.43931	1.9121	1.37556	0.887461	30.3588	29.3156	26.7042	20.6136	26.0101	25.9223	1.94222	1.47452	1.45879	2.10285	1.17569	1.76154	25.9629	23.3367	19.0276	18.2862	14.2248	14.7483
ASP.COG.1049	CADAFUAP00006298	CADAFUAG00006298	Afu5g07950	CADAFUBP00005431	CADAFUBG00005527	Serine/threonine protein kinase, putative	3.4535	3.17799	5.01425	6.01205	3.95755	6.29199	9.52144	8.48994	8.02253	7.30806	5.90782	8.42503	2.05846	3.32059	3.51312	3.07902	4.53017	2.38923	5.74205	7.04096	3.85787	4.50553	5.82688	3.52599
ASP.COG.1050	CADAFUAP00005094	CADAFUAG00005094	Afu3g08780	CADAFUBP00003949	CADAFUBG00004019	Nuclear import and export protein Msn5, putative	28.4009	33.7659	37.0398	37.7089	36.05	31.2532	29.0303	35.0337	29.4344	24.6987	29.638	26.1427	32.2134	35.3495	36.7976	40.3856	40.8259	39.5871	27.7096	23.4047	24.8684	24.9864	25.5307	24.0879
ASP.COG.1051	CADAFUAP00002378	CADAFUAG00002378	Afu4g00670	CADAFUBP00009829	CADAFUBG00010007	Nucleoside-diphosphate-sugar epimerases, putative	1.48413	2.4615	1.80661	2.30091	3.9411	2.2884	6.7979	4.60155	4.41308	2.54719	2.21488	5.34435	0.41266	0.387259	0.391835	0.451864	0.505271	0.60564	0.732527	0.403413	0.778799	0.329163	0.437642	1.22897
ASP.COG.1052	CADAFUAP00002978	CADAFUAG00002978	Afu8g04940	CADAFUBP00008040	CADAFUBG00008185	sn-1,2-diacylglycerol cholinephosphotransferase	60.2868	71.8401	75.7339	76.2733	104.328	78.574	52.7948	47.1907	36.8283	47.962	51.5943	55.4895	66.2745	67.0303	60.0438	90.5884	84.506	88.5471	67.1104	64.7895	65.8814	73.9498	65.9544	78.6986
ASP.COG.1053	CADAFUAP00002424	CADAFUAG00002424	Afu4g01310	CADAFUBP00009889	CADAFUBG00010067	DUF89 domain protein	0.992588	0.703351	0.390966	0.545362	0	0.421863	2.96027	2.3609	2.104	1.32585	1.49288	1.63731	1.26558	0.603576	0.758459	0	0.279438	0	1.41792	1.31385	0.861423	1.426	0.968145	1.1328
ASP.COG.1054	CADAFUAP00008456	CADAFUAG00008456	Afu4g12880	CADAFUBP00006798	CADAFUBG00006926	Putative uncharacterized protein	60.4915	46.5115	32.5508	32.4182	27.8146	13.1136	97.5417	112.817	120.112	126.083	118.49	118.943	61.9473	43.7679	35.1702	29.4375	32.9167	29.5916	95.1593	86.7518	88.2598	73.9616	80.8305	76.192
ASP.COG.1055	CADAFUAP00004222	CADAFUAG00004222	Afu2g16800	CADAFUBP00003183	CADAFUBG00003242	Lectin family integral membrane protein, putative	46.4798	45.471	44.2774	49.6955	44.1951	29.4041	58.6576	57.7295	61.6819	66.2716	79.1415	71.526	33.1476	35.7249	37.7412	30.0862	35.4128	36.3834	52.5192	48.4472	50.6359	52.8962	53.3216	56.0102
ASP.COG.1057	CADAFUAP00002627	CADAFUAG00002627	Afu5g00400	CADAFUBP00004777	CADAFUBG00004865	Aminotransferase, classes I and II family, putative	0.020238	0	0	0	0	0	0.0313858	0.0975236	0	0.0878568	0	0.112723	0.0219969	0.0412858	0	0	0	0.355121	0	0	0	0.160839	0.0641537	0.106758
ASP.COG.1058	CADAFUAP00006346	CADAFUAG00006346	Afu5g12680	CADAFUBP00005897	CADAFUBG00006014	Ubiquitin ligase subunit CulD, putative	44.8536	43.2822	44.2052	40.3706	34.8857	38.1916	42.4353	43.8757	48.17	37.7996	45.3762	39.9897	37.08	35.9276	40.6704	33.0096	29.7805	36.3666	39.2223	34.1462	32.2312	30.0728	33.5904	29.5736
ASP.COG.1059	CADAFUAP00003729	CADAFUAG00003729	Afu2g04530	CADAFUBP00002105	CADAFUBG00002150	Putative uncharacterized protein	1.71618	1.52992	1.62736	4.08602	3.26606	3.16073	4.87944	1.83778	2.94257	1.86256	3.72838	2.0711	1.86534	2.33403	1.29888	1.87234	2.09364	0	2.81848	1.85731	1.21013	0.909279	1.81341	1.13163
ASP.COG.1060	CADAFUAP00007268	CADAFUAG00007268	Afu1g08795	CADAFUBP00000804	CADAFUBG00000819	Putative uncharacterized protein|Shugoshin family protein	34.1517	35.4886	38.0356	37.6126	37.3399	25.7021	24.3034	23.3042	23.8943	23.9934	30.0641	27.8982	31.2	32.7545	37.3311	35.8627	36.9	40.1907	49.9196	38.1159	39.654	40.5953	33.4022	42.7282
ASP.COG.1061	CADAFUAP00005779	CADAFUAG00005779	Afu3g13180	CADAFUBP00003524	CADAFUBG00003589	Putative uncharacterized protein	48.354	39.2633	33.109	62.9173	35.953	26.7164	68.3623	56.4012	59.3717	57.2381	57.7298	59.0012	15.9809	14.8252	16.0535	5.15271	21.4007	8.38616	49.0536	64.476	45.197	33.603	40.3253	26.0264
ASP.COG.1062	CADAFUAP00008619	CADAFUAG00008619	Afu1g04910	CADAFUBP00000519	CADAFUBG00000530	Putative uncharacterized protein	23.4183	22.2491	16.5063	24.6372	10.8261	11.0756	52.1558	35.5278	45.9822	30.7517	36.5324	41.8394	31.8428	25.1302	26.0478	11.7033	16.8538	12.121	37.2262	23.8167	30.7529	24.7794	28.7452	26.4359
ASP.COG.1063	CADAFUAP00005037	CADAFUAG00005037	Afu3g06380	CADAFUBP00004185	CADAFUBG00004257	Exosome-associated family protein|Putative uncharacterized protein	49.832	58.4677	65.368	57.2184	63.835	64.6164	37.8185	46.0861	34.8946	46.3066	46.9699	36.614	45.6246	60.6891	69.9513	102.936	103.357	95.7315	60.3266	86.8555	63.0899	71.2604	60.0209	67.2078
ASP.COG.1064	CADAFUAP00001635	CADAFUAG00001635	Afu6g12350	CADAFUBP00007637	CADAFUBG00007773	Autophagy-related protein 9|Autophagy protein Apg9, putative	14.0392	13.6646	11.6724	17.3251	10.0057	11.367	27.1492	18.8485	22.7186	15.5675	19.3486	21.4855	14.2656	12.3285	11.8293	10.4744	9.48143	10.0278	18.8862	12.8147	15.8096	12.1113	12.1676	13.2893
ASP.COG.1065	CADAFUAP00001497	CADAFUAG00001497	Afu6g00730	CADAFUBP00009402	CADAFUBG00009576	Putative uncharacterized protein	1.36827	2.36562	1.95326	1.18462	1.13628	3.29888	47.0306	25.5748	33.7466	28.1877	33.0266	50.9922	0.569362	0.27988	0.254868	0	0	0.437708	20.7227	9.52412	15.2322	14.7097	9.52831	19.5075
ASP.COG.1066	CADAFUAP00007235	CADAFUAG00007235	Afu1g13190	CADAFUBP00001246	CADAFUBG00001272	Copper-activated transcription factor GRISEA, putative	46.3127	43.3286	47.0416	53.3172	50.0919	45.2445	33.0447	32.347	36.9333	34.0982	42.8136	32.2765	44.6162	44.853	44.2058	39.9292	59.3275	44.7203	39.4271	38.3879	35.8236	40.4425	42.3146	33.5273
ASP.COG.1067	CADAFUAP00000070	CADAFUAG00000070	Afu3g03780	CADAFUBP00004333	CADAFUBG00004407	Putative uncharacterized protein	0.0808345	0.0240205	0	0	0	0	0.407424	0.162304	0.326699	0.263188	0.283681	0.540286	1.16415	1.23678	0.917689	0.52914	0.88752	0.354607	1.65433	1.60092	2.30846	1.9594	1.4734	1.6257
ASP.COG.1068	CADAFUAP00006513	CADAFUAG00006513	Afu5g05610	CADAFUBP00005205	CADAFUBG00005296	Cell cycle control protein Cwf14, putative|Cell cycle control protein Cwf14/Bud31, putative	66.886	70.3063	73.3452	65.1127	83.2056	77.5397	68.0135	72.9739	70.0065	82.0129	88.6694	64.4378	102.864	86.5766	77.0059	113.065	92.1875	100.239	125.809	150.361	138.224	126.19	123.052	124.096
ASP.COG.1069	CADAFUAP00002881	CADAFUAG00002881	Afu5g01300	CADAFUBP00004871	CADAFUBG00004960	Integral membrane protein	0.0621804	0.110864	0	0	0	0	5.61715	5.11881	3.90668	2.83434	2.11982	2.96118	0.439301	0.221986	0.335309	0	0	0	1.79101	1.77656	2.1265	1.21072	2.41459	1.25054
ASP.COG.1070	CADAFUAP00001477	CADAFUAG00001477	Afu4g03410	CADAFUBP00009685	CADAFUBG00009861	Flavohemoprotein	1063.11	631.818	192.598	39.5607	33.844	68.4824	284.465	210.562	163.25	346.824	269.047	357.414	2378.55	1407.5	1127.86	52.62	132.142	109.14	422.534	321.963	351.969	480.641	425.043	460.822
ASP.COG.1071	CADAFUAP00002860	CADAFUAG00002860	Afu5g03470	CADAFUBP00005087	CADAFUBG00005178	tRNA-guanine transglycosylase family protein	53.9281	60.0979	68.0058	66.9323	56.3927	58.0086	31.4932	35.3097	30.1747	37.9317	40.7929	34.2404	45.9087	56.1874	65.2025	68.2738	72.2985	60.6015	46.0731	52.2295	44.3703	51.7381	47.5957	50.214
ASP.COG.1072	CADAFUAP00003947	CADAFUAG00003947	Afu2g08210	CADAFUBP00002363	CADAFUBG00002414	Putative uncharacterized protein	46.3059	45.9238	48.3571	55.6524	50.045	40.3591	34.4702	35.7864	38.9155	34.4853	38.7138	36.559	50.3589	49.6008	46.9425	50.2064	53.8489	40.7416	39.0738	39.0296	40.3963	35.7024	41.2661	37.4662
ASP.COG.1073	CADAFUAP00008528	CADAFUAG00008528	Afu4g13320	CADAFUBP00006841	CADAFUBG00006972	Putative uncharacterized protein	7.95995	5.41128	3.84532	9.03481	3.33312	4.09406	96.5194	97.8782	82.2522	84.5858	94.5492	87.0148	12.8984	9.98586	9.53376	6.90821	8.71084	7.28914	61.4756	53.3495	54.7745	54.6062	59.523	48.1047
ASP.COG.1074	CADAFUAP00005834	CADAFUAG00005834	Afu3g05740	CADAFUBP00004246	CADAFUBG00004318	Aldose 1-epimerase, putative	22.4638	16.9515	10.2667	19.1508	16.3148	10.5258	79.8518	80.7941	75.9055	78.3372	62.4522	93.6414	21.5403	14.3309	10.3031	11.0848	14.719	10.6786	44.2427	32.9532	43.1354	49.0797	43.0276	51.0846
ASP.COG.1075	CADAFUAP00000128	CADAFUAG00000128	Afu3g00740	CADAFUBP00004673	CADAFUBG00004758	2-dehydropantoate 2-reductase	16.7579	13.4086	15.781	26.0806	12.0491	11.1053	30.3137	33.1328	30.0194	27.5399	25.4437	30.8146	24.5771	26.2164	22.1622	24.3404	32.3665	22.9248	35.7262	30.8012	32.1013	24.9192	23.5743	21.5036
ASP.COG.1076	CADAFUAP00006283	CADAFUAG00006283	Afu5g05490	CADAFUBP00005194	CADAFUBG00005285	Seryl-tRNA synthetase	400.765	435.767	440.091	455.383	477.662	374.987	245.528	277.1	262.078	249.968	322.718	254.408	336.732	393.35	374.582	493.338	443.937	470.14	349.325	366.062	355.269	335.054	332.443	340.075
ASP.COG.1077	CADAFUAP00006082	CADAFUAG00006082	Afu5g05930	CADAFUBP00005236	CADAFUBG00005327	RNA processing factor 1	80.5651	91.015	112.706	92.6868	132.061	129.248	29.1715	34.9814	21.9361	43.2922	38.9467	30.0941	81.0448	97.6911	102.66	137.129	127.781	137.464	73.0755	97.5437	78.6279	88.2038	75.157	86.8228
ASP.COG.1078	CADAFUAP00007364	CADAFUAG00007364	Afu1g13420	CADAFUBP00001270	CADAFUBG00001296	Phosphotyrosyl phosphatase activator|Serine/threonine-protein phosphatase 2A activator 2	73.1151	66.9756	55.1397	73.2521	71.2666	55.8544	81.4892	75.86	81.7456	74.5099	88.6262	85.3409	78.6099	63.7736	56.9585	54.0898	58.2308	49.3599	78.1913	58.3077	66.1998	57.6011	59.1448	61.3838
ASP.COG.1079	CADAFUAP00008715	CADAFUAG00008715	Afu1g06310	CADAFUBP00000657	CADAFUBG00000672	SWI-SNF complex subunit (BAF60b), putative	75.7173	82.0718	80.9776	68.1578	82.4878	76.857	73.8109	73.9671	81.1076	65.2374	70.581	66.849	85.0373	78.0207	82.4502	79.1797	73.5358	85.1953	71.6167	72.6969	67.7602	63.5003	69.1786	65.5359
ASP.COG.1080	CADAFUAP00009345	CADAFUAG00009345	Afu7g06060	CADAFUBP00008912	CADAFUBG00009078	Siderochrome-iron transporter (Sit1), putative|Siderochrome-iron transporter Sit1, putative	24.9523	26.3214	21.0152	10.8181	19.2376	34.1315	61.7767	52.4429	51.3589	49.3686	68.1091	77.0903	47.5694	40.8138	28.6174	41.2729	29.148	37.6256	86.7409	49.2957	98.3144	111.579	74.0002	132.569
ASP.COG.1081	CADAFUAP00005270	CADAFUAG00005270	Afu3g06030	CADAFUBP00004220	CADAFUBG00004292	Ubiquitin conjugating enzyme (UbcD), putative	769.433	816.528	775.055	758.667	823.101	760.378	862.689	920.896	850.59	895.696	1050.74	919.871	805.84	808.414	766.055	879.737	767.863	806.405	1019.65	1009.19	1078.34	1024.81	1003.62	972.966
ASP.COG.1082	CADAFUAP00001103	CADAFUAG00001103	Afu7g01830	CADAFUBP00008594	CADAFUBG00008754	UTP-glucose-1-phosphate uridylyltransferase Ugp1, putative	494.792	442.257	379.231	594.641	367.368	313.788	897.035	960.428	962.047	700.468	793.483	697.175	200.519	189.399	180.501	183.504	209.977	180.642	540.246	628.03	722.165	611.867	629.042	541.304
ASP.COG.1083	CADAFUAP00008918	CADAFUAG00008918	Afu1g03890	CADAFUBP00000422	CADAFUBG00000430	Alpha/beta hydrolase, putative	50.0736	47.8048	41.4025	34.682	40.4891	35.3002	37.2551	32.6348	32.9577	30.8214	33.1198	32.5255	66.0762	57.1535	50.9111	43.6449	48.8034	41.061	47.2582	33.0745	40.7986	37.6018	42.4998	43.0769
ASP.COG.1084	CADAFUAP00001883	CADAFUAG00001883	Afu6g08010	CADAFUBP00007207	CADAFUBG00007340	Putative uncharacterized protein	41.1788	39.6866	40.4405	51.5086	44.9151	40.7498	34.1946	32.8009	32.179	35.1193	40.5192	34.4897	40.7831	44.6358	51.5111	34.8008	48.8111	39.3643	40.6234	36.457	35.1906	35.7061	34.777	33.7386
ASP.COG.1085	CADAFUAP00005549	CADAFUAG00005549	Afu3g11470	CADAFUBP00003692	CADAFUBG00003757	Putative uncharacterized protein	35.9171	45.2505	51.7836	45.1723	54.1611	46.7308	16.4845	18.4967	13.2	15.5261	18.3936	13.6977	34.6805	39.8515	45.9658	46.1371	56.6097	50.4733	29.1234	26.2107	23.3854	26.2512	23.3388	26.2396
ASP.COG.1086	CADAFUAP00008890	CADAFUAG00008890	Afu1g07440	CADAFUBP00000765	CADAFUBG00000780	Molecular chaperone Hsp70	2128.46	2266.85	2502.53	1739.59	2320	2547.75	683.259	736.567	864.691	827.953	854.826	878.165	1819.57	1908.8	2074.21	2572.79	1797.94	2332.32	1072.66	915.299	1548.88	1341.34	992.077	1342.45
ASP.COG.1087	CADAFUAP00001777	CADAFUAG00001777	Afu6g13310	CADAFUBP00000141	CADAFUBG00000146	26S proteasome non-ATPase regulatory subunit 9, putative|26S proteasome non-ATPase regulatory subunit Nas2, putative	178.176	153.478	119.036	145.599	112.097	89.8255	178.283	149.654	184.069	179.496	178.624	180.025	167.768	135.405	116.951	108.877	107.099	101.492	142.946	136.79	142.591	122.944	120.911	121.59
ASP.COG.1088	CADAFUAP00006485	CADAFUAG00006485	Afu5g13200	CADAFUBP00005950	CADAFUBG00006071	Thioesterase family protein	3.49125	3.24983	2.91967	1.60236	4.80304	3.7185	4.10969	2.83775	4.01822	4.01729	4.89245	4.96688	3.29178	3.4753	2.29215	1.65207	1.84733	1.47619	5.42016	2.40358	2.90669	3.47665	3.60015	3.66117
ASP.COG.1089	CADAFUAP00009095	CADAFUAG00009095	Afu1g01320	CADAFUBP00007748	CADAFUBG00007885	Endo-polygalacturonase, putative	0.133071	0.180767	0.0216315	0	0	0	0.117927	0.0610714	0.0558771	0.0412633	0	0.0635306	0.0826497	0.0775622	0.0863265	0	0	0	0.0288189	0.0246882	0	0.0302163	0.0301308	0
ASP.COG.1090	CADAFUAP00001237	CADAFUAG00001237	Afu7g01790	CADAFUBP00008591	CADAFUBG00008751	MFS transporter, putative	7.95826	7.30339	7.81726	14.0353	6.73128	6.01309	9.52898	5.20797	7.86395	7.3329	8.00238	10.4818	13.5787	21.7854	14.3115	13.3576	16.9278	14.3226	29.4566	17.2254	27.8183	32.1824	18.112	27.5985
ASP.COG.1091	CADAFUAP00008464	CADAFUAG00008464	Afu4g08010	CADAFUBP00006336	CADAFUBG00006461	Ornithine decarboxylase	280.474	376.335	432.525	256.963	414.693	428.305	415.086	351.977	284.151	280.052	322.758	294.012	200.387	235.382	273.405	355.308	315.132	381.533	354.789	331.304	313.913	314.956	266.366	306.796
ASP.COG.1092	CADAFUAP00007284	CADAFUAG00007284	Afu1g17350	CADAFUBP00001640	CADAFUBG00001677	CP2 transcription factor, putative	14.5644	10.8117	12.7865	22.7279	10.5888	11.7542	26.3727	24.9937	27.5377	25.2493	26.8553	29.7448	10.6606	6.28245	6.52516	5.20811	8.23346	5.53626	90.8556	63.1358	109.225	85.0789	69.0314	89.3854
ASP.COG.1093	CADAFUAP00009146	CADAFUAG00009146	Afu1g04970	CADAFUBP00000525	CADAFUBG00000536	Patatin-like phospholipase domain-containing protein AFUA_1G04970|Patatin-like serine hydrolase, putative	31.3802	24.3799	18.588	30.4876	21.9615	17.6177	69.7606	62.4784	57.7038	46.1965	57.8542	67.5456	30.2568	23.0252	20.039	8.77978	7.96513	8.43719	44.1187	29.3487	38.7762	30.5505	36.0795	33.7411
ASP.COG.1094	CADAFUAP00006175	CADAFUAG00006175	Afu5g11910	CADAFUBP00005820	CADAFUBG00005927	DNA repair and transcription protein (Xab2), putative|Pre-mRNA-splicing factor syf1	72.2518	76.2612	84.5312	83.9463	83.5894	70.2554	61.3675	58.713	63.24	55.6793	70.8473	59.7088	67.2832	69.6675	85.7935	70.238	77.0716	68.2742	63.8644	59.5031	56.3848	58.2743	60.7637	58.2551
ASP.COG.1095	CADAFUAP00006110	CADAFUAG00006110	Afu5g11270	CADAFUBP00005756	CADAFUBG00005863	COPI-coated vesicle protein, putative	223.74	235.066	216.957	217.499	250.389	203.101	184.64	172.533	177.717	186.34	243.044	206.721	242.296	221.025	194.093	204.293	167.832	174.029	187.799	179.67	199.085	183.456	206.948	188.03
ASP.COG.1096	CADAFUAP00008523	CADAFUAG00008523	Afu4g09600	CADAFUBP00006493	CADAFUBG00006621	GPI anchored protein, putative	5.36342	5.23749	6.94405	10.2879	6.70858	5.23566	9.49346	8.56951	7.79887	7.03445	6.86007	7.41034	7.14793	8.85372	12.4145	8.80821	10.959	12.4709	10.3862	6.92847	7.24312	7.45567	6.45831	7.13567
ASP.COG.1097	CADAFUAP00003589	CADAFUAG00003589	Afu2g03960	CADAFUBP00002052	CADAFUBG00002097	Acid phosphatase	0.101337	0.0240903	0	0	0	0	0.377177	0.260441	0.327649	0.131977	0.121931	0.225774	0	0.103365	0	0	0	0	0.245798	0.210567	0.11433	0	0.0321234	0.0801848
ASP.COG.1098	CADAFUAP00003129	CADAFUAG00003129	Afu8g06400	CADAFUBP00007725	CADAFUBG00007862	Pfs, NB-ARC and Ankyrin domain protein	0	0	0	0	0	0	0	0	0	0	0	0	0	0	0	0	0	0	0	0	0	0	0	0
ASP.COG.1099	CADAFUAP00007422	CADAFUAG00007422	Afu1g15220	CADAFUBP00001448	CADAFUBG00001482	Putative uncharacterized protein	36.4875	32.2242	24.3253	21.747	33.2865	26.8441	54.175	53.9267	53.7672	39.1252	44.234	51.4166	58.1944	37.3167	29.6194	26.7151	16.3588	23.0185	32.0394	32.3056	33.3683	31.1218	30.4177	32.293
ASP.COG.1100	CADAFUAP00006507	CADAFUAG00006507	Afu5g13370	CADAFUBP00005967	CADAFUBG00006088	Mitochondrial DNA helicase (Pif1), putative	19.2039	21.956	28.0295	33.6816	35.4967	26.1373	13.4849	14.2203	13.8882	14.8888	19.6282	15.3325	17.0289	18.9793	23.1954	30.5238	25.7223	23.7168	19.4141	15.9585	18.8069	19.7826	18.4055	21.033
ASP.COG.1101	CADAFUAP00000370	CADAFUAG00000370	Afu3g02700	CADAFUBP00004470	CADAFUBG00004548	C6 transcription factor, putative	0.212237	0.134544	0.0644007	0.134749	0	0	1.66767	2.25002	1.53879	1.10563	1.13497	1.18213	0.261441	0.115458	0.112441	0	0.207133	0	1.20118	1.48839	0.977747	1.19196	1.48012	0.765044
ASP.COG.1102	CADAFUAP00009294	CADAFUAG00009294	Afu1g03800	CADAFUBP00000414	CADAFUBG00000422	C6 transcription factor, putative	47.6768	32.3471	40.1446	44.5107	53.7464	48.1059	48.1675	27.6158	31.6812	31.4418	26.6334	32.9989	21.799	25.2301	17.8332	22.7377	29.7976	28.5345	53.0772	35.1832	35.8972	41.6723	33.5766	37.8431
ASP.COG.1103	CADAFUAP00000231	CADAFUAG00000231	Afu3g01780	CADAFUBP00004572	CADAFUBG00004653	Alcohol dehydrogenase, putative	0.457554	0.652631	0.859068	0.871505	1.56739	1.51684	0.957949	1.06569	0.806941	0.347607	0.596419	0.815526	0.522188	0.700064	0.415557	0.898539	0.669826	0.802883	0.693638	0.237687	0.483954	0.509092	0.326347	0.42239
ASP.COG.1104	CADAFUAP00003640	CADAFUAG00003640	Afu2g04400	CADAFUBP00002093	CADAFUBG00002138	Putative uncharacterized protein	12.4941	11.5153	12.4075	23.1613	12.2067	12.4036	39.4365	32.8617	32.1877	26.1625	40.1422	31.4237	12.4326	18.0871	25.1067	16.7945	27.3868	20.3996	37.6991	28.1827	26.9482	35.1305	35.1793	33.9409
ASP.COG.1105	CADAFUAP00002088	CADAFUAG00002088	Afu6g12880	CADAFUBP00000181	CADAFUBG00000186	Putative uncharacterized protein	61.9731	76.45	74.8071	66.996	70.7647	44.421	65.1991	62.4183	63.7558	65.2596	86.8277	80.6981	48.335	46.4703	47.2527	81.1348	58.8482	73.477	65.2568	72.3264	65.4308	66.5576	82.2978	77.7531
ASP.COG.1106	CADAFUAP00007293	CADAFUAG00007293	Afu1g16650	CADAFUBP00001571	CADAFUBG00001608	Putative uncharacterized protein	60.7273	60.1921	43.421	54.7551	49.9974	34.3668	77.8683	77.5629	88.076	83.1389	86.5762	81.256	76.0796	60.5859	61.1603	42.3234	47.9248	45.2377	80.088	78.3872	74.5902	68.1984	82.4042	66.0279
ASP.COG.1107	CADAFUAP00002678	CADAFUAG00002678	Afu5g02010	CADAFUBP00004944	CADAFUBG00005033	A-pheromone processing metallopeptidase Ste23	42.2266	43.7405	45.5445	47.9279	44.0305	36.4034	44.3091	45.4908	58.5672	52.4765	56.8086	47.961	38.3889	36.9008	38.356	37.3653	39.448	36.7617	70.6309	51.714	114.894	68.5421	61.3581	51.0829
ASP.COG.1108	CADAFUAP00001471	CADAFUAG00001471	Afu4g03390	CADAFUBP00009687	CADAFUBG00009863	Aquaporin	152.036	127.2	84.4808	65.3177	72.5254	111.472	58.8526	46.4248	65.6166	24.7347	32.0034	38.0527	27.6722	18.4558	12.7853	3.49384	14.0644	4.21456	33.3363	21.1414	27.6246	40.849	30.2434	48.5682
ASP.COG.1109	CADAFUAP00007064	CADAFUAG00007064	Afu1g11030	CADAFUBP00001026	CADAFUBG00001050	Xylitol dehydrogenase	0.207946	0.24717	0.210329	0.220042	1.05531	0.510639	0.429988	0.630928	0.271654	0.150456	0.324342	0.463294	0.100453	0.235675	0.104922	0	0.338243	0	0.630481	0.4801	0.782025	0.624329	0.549319	0.670355
ASP.COG.1110	CADAFUAP00009169	CADAFUAG00009169	Afu1g01430	CADAFUBP00007736	CADAFUBG00007873	AMP-binding enzyme, putative	0.281854	0.186121	0.124724	0.149125	0	0	24.4053	24.0454	25.2451	17.504	12.9059	19.676	3.09755	3.68951	3.44867	2.25501	3.66768	3.02242	9.32901	8.72394	7.06648	9.25872	8.09085	6.42223
ASP.COG.1111	CADAFUAP00008740	CADAFUAG00008740	Afu1g05200	CADAFUBP00000546	CADAFUBG00000558	Eukaryotic translation initiation factor 3 subunit A	256.169	304.587	418.134	374.72	350.939	436.995	119.802	148.129	123.275	168.812	166.446	134.11	196.851	282.641	378.04	349.364	385.315	399.722	198.262	230.886	212.435	221.373	209.995	205.61
ASP.COG.1112	CADAFUAP00005687	CADAFUAG00005687	Afu3g11370	CADAFUBP00003702	CADAFUBG00003767	Mitochondrial large ribosomal subunit L49, putative	224.338	220.266	199.818	161.118	189.014	167.417	321.413	234.435	236.308	253.46	282.948	309.195	280.033	232.175	225.603	178.146	189.343	177.232	424.474	370.993	429.695	426.64	369.49	386.688
ASP.COG.1113	CADAFUAP00007136	CADAFUAG00007136	Afu1g14190	CADAFUBP00001346	CADAFUBG00001378	DUF614 domain protein	4.22832	3.21882	2.54084	3.61964	1.08498	0	7.22055	9.08127	6.4935	8.66235	9.52738	7.56815	3.45978	3.58603	3.12827	1.86596	4.86851	4.16829	5.61776	4.81256	4.82404	6.64533	5.7982	6.26543
ASP.COG.1114	CADAFUAP00007625	CADAFUAG00007625	Afu1g15880	CADAFUBP00001511	CADAFUBG00001546	DUF803 domain membrane protein	67.7074	56.1784	58.4414	77.3369	52.4635	38.9641	85.7259	72.543	86.2116	66.7954	73.6749	70.6434	51.6229	50.5342	56.4264	46.6292	56.5723	44.6859	53.13	56.0147	50.8569	53.3004	57.3269	47.2056
ASP.COG.1115	CADAFUAP00009686	CADAFUAG00009686	Afu7g04570	CADAFUBP00008760	CADAFUBG00008925	Na/K ATPase alpha 1 subunit, putative	1.97518	2.64746	5.28891	4.32246	4.60675	7.80179	35.6764	27.0827	24.0011	27.749	31.3676	40.5324	1.90933	3.28354	4.04579	3.7413	6.7674	5.89942	44.609	18.0105	36.4371	46.6119	34.3703	49.5252
ASP.COG.1116	CADAFUAP00005974	CADAFUAG00005974	Afu5g05690	CADAFUBP00005212	CADAFUBG00005303	Chorismate mutase/prephenate dehydratase	71.6358	80.9588	93.0996	72.991	91.987	92.1112	29.9754	34.327	38.2315	34.5471	39.4902	33.31	78.2877	94.6962	88.0581	106.566	108.514	111.418	51.1822	55.9429	58.2248	57.221	56.0836	58.9113
ASP.COG.1117	CADAFUAP00008089	CADAFUAG00008089	Afu4g09850	CADAFUBP00006515	CADAFUBG00006643	Putative uncharacterized protein	1.23851	1.31984	1.4093	3.2538	1.95064	3.77545	1.52334	3.4986	1.6319	1.85401	1.96982	2.23602	1.29974	1.56823	1.98786	0.559122	3.12603	1.4988	1.16538	0.887414	0.903431	1.154	0.879976	1.23908
ASP.COG.1118	CADAFUAP00008136	CADAFUAG00008136	Afu4g11550	CADAFUBP00006678	CADAFUBG00006806	Putative uncharacterized protein	1377.74	1306.7	1218.51	1181.77	1101.53	1168.9	612.001	646.502	596.683	914.053	813.501	807.457	1564.38	1436.25	1518.92	1157.86	1224.78	1281.69	1763.55	1641.6	1721.94	1669.87	1448.48	1598.38
ASP.COG.1119	CADAFUAP00009508	CADAFUAG00009508	Afu7g04860	CADAFUBP00008790	CADAFUBG00008955	Dimethyladenosine transferase	65.0417	84.7778	111.041	87.813	136.77	132.858	25.375	34.0144	22.8843	43.8548	36.9817	27.5922	48.1942	78.1918	96.905	142.906	150.202	161.004	66.191	98.6444	75.4716	98.8205	75.9742	88.935
ASP.COG.1120	CADAFUAP00003952	CADAFUAG00003952	Afu2g14940	CADAFUBP00002997	CADAFUBG00003054	Putative uncharacterized protein	23.2922	28.1891	30.1807	29.1284	37.9694	35.3582	29.5547	25.2197	29.0912	26.6578	29.1581	25.615	24.5665	24.0783	23.3623	31.6234	29.391	28.6238	42.9193	37.1342	40.369	33.0835	28.0923	33.7374
ASP.COG.1121	CADAFUAP00007623	CADAFUAG00007623	Afu1g13300	CADAFUBP00001258	CADAFUBG00001284	GTP cyclohydrolase II, putative	106.321	93.4795	72.4303	74.0106	75.4394	57.0947	83.7407	74.9999	91.1212	90.5931	88.3686	87.8918	133.768	119.508	104.909	81.2272	80.5978	62.7953	118.293	106.838	111.478	97.2038	103.003	96.2039
ASP.COG.1122	CADAFUAP00008550	CADAFUAG00008550	Afu4g07850	CADAFUBP00006321	CADAFUBG00006446	Endoglucanase, putative	2.29703	2.92258	1.65662	5.8541	1.47769	2.14504	3.6125	5.66444	4.04153	2.94942	4.08738	4.03648	1.61757	2.96999	4.18709	1.69423	5.68342	2.2708	3.08987	4.5377	2.82879	2.62262	2.97414	3.32795
ASP.COG.1123	CADAFUAP00001434	CADAFUAG00001434	Afu4g03530	CADAFUBP00009672	CADAFUBG00009848	Putative uncharacterized protein	2.8652	3.25428	4.20214	6.06373	5.08924	4.9251	4.49283	5.06255	4.67875	2.28036	1.72374	2.02145	2.52598	2.43544	3.50576	4.16788	4.66049	2.79313	5.26053	4.87862	3.63662	2.73251	2.62386	2.26714
ASP.COG.1124	CADAFUAP00008527	CADAFUAG00008527	Afu4g14010	CADAFUBP00006909	CADAFUBG00007041	Short chain dehydrogenase/reductase family protein	0.528402	0.4885	0.501054	0.27957	0.670403	1.29756	105.21	129.719	110.403	84.3643	83.4765	112.559	0.382885	0.808464	0.733185	0	0.429746	1.54534	27.6805	22.188	28.1515	24.73	22.7058	20.9054
ASP.COG.1125	CADAFUAP00002224	CADAFUAG00002224	Afu6g09400	CADAFUBP00009011	CADAFUBG00009177	Putative uncharacterized protein	3.66692	3.55569	3.18432	4.1355	4.40749	2.13267	12.6456	13.7953	11.5583	6.91211	9.38546	10.3734	247.266	396.964	236.849	206.557	135.615	120.223	11.0448	11.7174	9.32201	7.82247	5.96496	8.20826
ASP.COG.1126	CADAFUAP00008579	CADAFUAG00008579	Afu1g03730	CADAFUBP00000407	CADAFUBG00000415	MFS transporter, putative	6.02982	6.04731	3.64506	7.7165	3.01228	4.16447	23.9626	11.9254	17.779	9.1209	9.22019	17.8212	11.6799	7.52041	5.88006	3.37838	8.36486	3.88122	23.3042	12.4236	18.7419	16.5532	11.569	15.9947
ASP.COG.1127	CADAFUAP00002993	CADAFUAG00002993	Afu8g04260	CADAFUBP00008106	CADAFUBG00008258	Translocation protein (Sec66), putative	97.2965	91.871	75.1688	102.454	75.1264	73.3584	105.251	77.881	86.4579	99.9668	120.707	108.98	97.5388	79.9268	76.1394	78.3757	69.8509	60.3246	91.9227	73.8207	83.5906	97.2281	98.9258	102.635
ASP.COG.1128	CADAFUAP00005966	CADAFUAG00005966	Afu5g13540	CADAFUBP00005983	CADAFUBG00006104	Vacuolar armadillo repeat protein Vac8, putative|Vacuolar protein 8	46.2821	41.7238	40.5108	52.6559	36.3405	30.3998	54.9613	41.3734	47.3478	40.336	52.5453	56.4995	48.5018	41.4172	47.5516	31.426	41.6551	37.1514	56.8535	37.5311	45.301	44.3059	42.4064	46.7373
ASP.COG.1129	CADAFUAP00005255	CADAFUAG00005255	Afu3g09400	CADAFUBP00003892	CADAFUBG00003960	MFS transporter (Hol1), putative	1.9287	3.12895	4.24101	2.48216	4.16652	2.8801	0.161681	0.209326	0.229827	0.226293	0.313602	0.203238	2.97452	3.40288	4.23123	5.11832	6.48636	5.03077	1.26437	1.52317	1.21296	1.73995	1.28061	1.03116
ASP.COG.1130	CADAFUAP00003887	CADAFUAG00003887	Afu2g01910	CADAFUBP00001853	CADAFUBG00001894	Putative uncharacterized protein	21.9736	21.9207	22.422	27.5171	20.6918	20.8128	21.3095	20.6732	18.8311	17.6381	22.0899	18.3824	21.4485	19.8518	21.1473	13.3564	18.2771	18.9033	20.4194	12.2208	17.4965	16.1819	14.587	16.3239
ASP.COG.1131	CADAFUAP00003564	CADAFUAG00003564	Afu2g02120	CADAFUBP00001873	CADAFUBG00001914	Phosphoglucomutase, putative	32.1384	27.5542	22.5186	23.2178	17.9131	14.7585	41.8359	36.6403	36.8421	31.6356	42.1303	42.9097	48.273	36.6846	32.6831	21.6483	27.6207	23.8076	43.8038	30.8489	41.4371	38.6158	36.2385	39.2943
ASP.COG.1132	CADAFUAP00003364	CADAFUAG00003364	Afu2g05730	CADAFUBP00002223	CADAFUBG00002270	Siderochrome-iron transporter MirC	15.6431	16.8466	13.1813	12.0723	8.62317	11.6235	32.3326	22.3763	25.745	24.8222	30.0182	40.7559	16.9001	17.9369	14.9269	12.0054	13.0295	7.09899	27.6397	14.4835	25.8836	26.815	20.7971	28.2772
ASP.COG.1133	CADAFUAP00007012	CADAFUAG00007012	Afu1g11140	CADAFUBP00001037	CADAFUBG00001062	Sterol desaturase family	13.6927	10.3626	8.97685	17.7061	10.9016	9.43946	33.1191	26.9582	28.727	30.2667	31.1874	33.1096	15.1013	12.3522	11.1809	8.22312	10.6662	6.61293	30.2797	23.6556	24.0228	22.6828	23.2159	22.7958
ASP.COG.1134	CADAFUAP00007899	CADAFUAG00007899	Afu4g11380	CADAFUBP00006661	CADAFUBG00006789	Putative uncharacterized protein	35.1847	33.3859	26.5014	41.8854	22.8273	13.2547	64.3319	59.0856	68.3098	50.3359	50.5136	60.3513	51.4974	43.5356	39.1498	34.0243	35.1191	49.1111	41.065	35.1791	41.3029	48.4582	42.6176	43.1055
ASP.COG.1135	CADAFUAP00007659	CADAFUAG00007659	Afu1g12920	CADAFUBP00001219	CADAFUBG00001245	Phosphorylase	37.3484	28.4004	16.7144	52.3174	20.6658	19.9993	231.274	267.703	298.467	111.265	136.781	171.492	7.00419	7.18841	6.63091	3.59003	4.41578	6.09491	23.0855	14.2923	18.4723	12.4802	12.0248	8.88412
ASP.COG.1136	CADAFUAP00001772	CADAFUAG00001772	Afu6g09317	CADAFUBP00009024	CADAFUBG00009190	LysM domain protein, putative|Putative uncharacterized protein	327.405	320.42	282.454	79.6453	73.9307	51.4239	110.765	114.238	102.787	113.893	108.538	81.5917	146.098	114.472	91.1142	44.1483	53.3156	44.3794	190.529	212.05	170.253	112.775	131.216	87.12
ASP.COG.1137	CADAFUAP00008780	CADAFUAG00008780	Afu1g07580	CADAFUBP00000779	CADAFUBG00000794	Cell polarity protein (Alp11), putative	59.8423	57.5538	46.8289	43.5951	49.7327	38.3065	48.1777	54.8972	53.7225	59.7616	61.0059	55.8948	66.5893	59.1585	52.6998	58.4752	50.0971	43.6717	57.0322	57.3132	58.853	55.9478	57.48	58.1709
ASP.COG.1138	CADAFUAP00006795	CADAFUAG00006795	Afu5g07160	CADAFUBP00005357	CADAFUBG00005452	DUF636 domain protein	10.4684	8.16263	6.90893	15.1539	6.69396	6.47806	16.9492	18.295	20.3083	13.6336	16.5426	19.8247	4.59683	6.06505	5.79963	3.28925	4.90401	1.46954	6.85577	8.26587	5.84626	7.12166	6.70329	5.90879
ASP.COG.1139	CADAFUAP00003606	CADAFUAG00003606	Afu2g05990	CADAFUBP00002249	CADAFUBG00002297	Putative uncharacterized protein	40.4025	42.2328	42.3887	42.5057	51.297	38.6825	43.9735	38.3295	39.0137	39.448	52.5913	45.7873	28.3776	23.2983	19.4399	25.9699	29.0393	21.499	39.8008	28.6028	36.861	40.3861	33.7062	39.1248
ASP.COG.1140	CADAFUAP00001356	CADAFUAG00001356	Afu4g02830	CADAFUBP00009748	CADAFUBG00009925	Aldehyde dehydrogenase, putative	0.733892	0.78509	0.22965	0.698924	0	0	10.8409	11.199	9.41057	4.6993	3.75291	6.72425	0.877446	0.692434	0.770677	0.480403	0.537183	0.321945	1.66884	1.64409	1.57835	1.28316	1.07597	1.2582
ASP.COG.1141	CADAFUAP00008900	CADAFUAG00008900	Afu1g06670	CADAFUBP00000694	CADAFUBG00000709	Putative uncharacterized protein	167.959	103.977	61.905	42.7436	31.8441	40.4474	41.7291	61.5943	75.9199	74.7681	77.2474	54.2449	77.224	65.4924	59.3382	9.69814	22.3267	16.057	15.9861	24.362	22.3378	30.5789	44.7199	15.2572
ASP.COG.1142	CADAFUAP00002874	CADAFUAG00002874	Afu5g02460	CADAFUBP00004990	CADAFUBG00005079	Putative uncharacterized protein	10.1648	8.00308	6.98597	11.9971	7.27488	8.00028	16.9765	18.0253	17.0455	15.7462	16.6674	16.8398	8.29965	11.0721	12.1102	5.85833	9.29783	5.06581	16.1713	15.953	11.2777	12.8944	12.5833	13.668
ASP.COG.1143	CADAFUAP00000981	CADAFUAG00000981	Afu8g01590	CADAFUBP00008278	CADAFUBG00008432	Putative uncharacterized protein	0.180116	0.249771	0.102476	0.857668	0.685557	1.32689	6.65737	5.25592	7.63246	2.34575	3.4916	4.28041	0.489426	0.36744	0.272639	0	0.439461	0.526757	1.54728	0.545798	1.60874	0.715727	0.713701	0.752189
ASP.COG.1144	CADAFUAP00000210	CADAFUAG00000210	Afu3g02910	CADAFUBP00004447	CADAFUBG00004524	Dihydroxy-acetone synthase, putative	1.82466	2.33675	3.45598	4.036	3.22608	4.42288	1.46052	1.39928	0.934249	0.766568	0.991508	1.03599	4.15843	4.09458	4.41025	3.54472	5.68702	6.61014	2.05229	2.10976	2.04201	1.34722	1.58597	1.1954
ASP.COG.1145	CADAFUAP00004504	CADAFUAG00004504	Afu2g10870	CADAFUBP00002606	CADAFUBG00002660	Putative uncharacterized protein	52.3804	43.7547	41.8872	40.6175	42.5534	38.4355	52.9784	50.8152	45.1544	45.973	46.7501	44.1895	48.2918	47.0509	37.1132	38.2183	41.523	35.9661	40.551	47.4028	44.001	44.8868	58.017	38.0614
ASP.COG.1146	CADAFUAP00004561	CADAFUAG00004561	Afu2g15080	CADAFUBP00003011	CADAFUBG00003068	Sybindin-like family protein	99.4137	98.7458	98.9758	84.3972	73.8554	80.7556	45.5293	48.2365	55.8618	56.2486	54.4097	56.3313	116.134	100.161	91.3093	87.4276	86.0787	81.8052	68.4459	69.5443	60.2971	65.6232	64.9714	68.9589
ASP.COG.1147	CADAFUAP00002766	CADAFUAG00002766	Afu5g02970	CADAFUBP00005040	CADAFUBG00005129	LCCL domain protein	18.1476	16.9585	13.7116	14.8319	14.4678	17.5014	44.0683	37.4606	48.1434	30.5102	37.425	35.2861	14.7757	13.8931	12.796	8.63953	16.0367	9.95852	16.6068	13.438	13.5689	14.0345	16.1913	11.6444
ASP.COG.1148	CADAFUAP00006344	CADAFUAG00006344	Afu5g14000	CADAFUBP00006024	CADAFUBG00006146	Oxidoreductase, short chain dehydrogenase/reductase family	32.9528	28.4287	22.9818	22.6289	17.8498	23.4928	18.3278	17.9786	22.5147	21.3767	22.9471	20.6529	30.2098	26.4688	22.5739	22.5122	21.5114	15.9096	22.6079	24.118	20.282	20.1262	23.0425	19.8734
ASP.COG.1149	CADAFUAP00006377	CADAFUAG00006377	Afu5g14490	CADAFUBP00006071	CADAFUBG00006194	MFS transporter, putative	16.2433	16.5834	24.3367	27.3163	22.0719	27.5614	8.3163	8.7889	6.78134	17.3242	18.8816	14.3437	12.0468	16.6637	20.1394	23.8778	28.5256	27.0801	22.1666	19.5765	17.4773	22.077	20.3343	24.5873
ASP.COG.1150	CADAFUAP00008013	CADAFUAG00008013	Afu4g07845	CADAFUBP00006320	CADAFUBG00006445	60S ribosomal protein L38, putative|60S ribosomal subunit Rpl38, putative	2765.75	3099.93	3277.81	3486.14	3777.54	3634.53	681.264	847.189	767.703	1151.29	1221.29	926.598	2132.12	2998.6	3033.1	3900.51	3559.8	3577.72	1291.96	1489.48	1278.8	1444.11	1540.32	1692.28
ASP.COG.1151	CADAFUAP00003050	CADAFUAG00003050	Afu8g07300	CADAFUBP00007835	CADAFUBG00007972	Alpha/beta hydrolase, putative	0	0	0	0	0	0	0	0	0	0	0	0	3.99105	5.09657	3.16603	4.25958	4.42281	1.22339	6.48251	5.61372	5.04727	2.9921	4.86221	4.22948
ASP.COG.1152	CADAFUAP00004583	CADAFUAG00004583	Afu2g11710	CADAFUBP00002684	CADAFUBG00002739	Mob1 family protein	55.8123	55.3411	49.7185	59.9666	60.854	47.5971	38.8907	38.8153	45.4653	50.8274	52.4121	46.2744	59.096	51.6607	53.9136	43.2489	51.8339	46.7579	51.9335	48.3059	46.8709	46.3	45.3879	46.093
ASP.COG.1153	CADAFUAP00001998	CADAFUAG00001998	Afu6g12220	CADAFUBP00007625	CADAFUBG00007761	Isochorismatase family hydrolase, putative	289.066	205.192	65.8896	55.6628	42.9038	39.6747	770.983	532.588	517.661	1149.23	688.774	1152.11	572.883	324.531	211.147	49.7376	80.6739	54.2102	1849.63	1494.46	1568.58	1889.82	1231.96	1663.49
ASP.COG.1154	CADAFUAP00004147	CADAFUAG00004147	Afu2g16840	CADAFUBP00003187	CADAFUBG00003246	SWI-SNF complex subunit (Snf5), putative	39.1648	46.8679	49.275	43.0005	51.3044	45.4919	34.1878	28.7973	29.8286	27.264	34.5763	33.8156	41.2577	42.2061	47.5658	45.3485	49.2503	52.6253	36.4054	29.4627	30.9797	31.6272	28.7137	31.8306
ASP.COG.1155	CADAFUAP00009186	CADAFUAG00009186	Afu1g02280	CADAFUBP00000262	CADAFUBG00000267	Putative uncharacterized protein	5.94678	6.33186	6.57175	7.40893	5.11915	7.28536	17.8111	18.2572	18.5454	9.21595	12.0842	10.7521	4.60051	3.99454	3.36811	2.93466	4.4397	4.16474	7.67587	8.64769	7.86587	7.44029	8.1925	5.54714
ASP.COG.1156	CADAFUAP00001603	CADAFUAG00001603	Afu6g09060	CADAFUBP00007308	CADAFUBG00007441	60S ribosomal protein L6, putative	207.342	199.56	204.271	192.777	218.257	197.368	91.0186	99.4065	84.6427	129.705	131.897	111.281	267.833	253.297	241.116	248.601	234.405	230.383	191.91	200.133	193.995	198.427	209.09	206.494
ASP.COG.1157	CADAFUAP00007103	CADAFUAG00007103	Afu1g14440	CADAFUBP00001370	CADAFUBG00001403	Cation diffusion facilitator 1	19.4475	20.1469	22.4035	19.5215	13.3749	22.0802	54.8167	63.6383	53.5424	84.4251	61.6945	62.248	14.2666	17.9566	24.1901	22.5514	23.1994	20.5536	49.0145	60.3775	49.0949	52.7328	64.1323	44.6153
ASP.COG.1158	CADAFUAP00007568	CADAFUAG00007568	Afu1g14730	CADAFUBP00001399	CADAFUBG00001433	Cell division cycle protein Cdc20, putative	98.8671	101.227	74.8124	105.665	95.5324	58.6518	125.401	139.903	134.482	129.756	156.923	130.663	101.479	76.7735	70.9122	89.9026	74.628	100.502	285.872	229.261	250.714	217.037	171.175	232.256
ASP.COG.1159	CADAFUAP00000829	CADAFUAG00000829	Afu8g01400	CADAFUBP00008297	CADAFUBG00008451	Mitochondrial carrier protein (Pet8), putative	4.96596	3.86841	14.7813	3.74072	3.84436	4.96049	3.56788	3.24477	3.17496	4.32381	4.10722	3.71922	6.23976	5.62604	19.2326	3.68422	6.59147	4.44421	10.2387	9.42899	9.52477	13.0164	10.1696	10.7996
ASP.COG.1160	CADAFUAP00000410	CADAFUAG00000410	Afu6g04240	CADAFUBP00009143	CADAFUBG00009309	PAP2 domain protein	39.0767	40.8163	36.5508	35.5188	39.1337	30.4458	58.1004	53.5931	54.5161	44.7801	51.1417	53.2247	39.9194	41.8871	38.844	48.2538	36.7672	46.3601	53.5512	45.9179	49.6792	37.3801	43.1162	39.6171
ASP.COG.1161	CADAFUAP00006712	CADAFUAG00006712	Afu5g08760	CADAFUBP00005511	CADAFUBG00005608	Putative uncharacterized protein	3.56123	2.32515	1.74077	2.38841	1.71821	1.66279	14.8962	11.7629	10.9099	23.6254	16.7475	18.2432	2.68895	4.0018	2.95042	1.96294	1.46329	0	11.9331	8.21061	7.85882	7.94397	8.63441	8.50246
ASP.COG.1162	CADAFUAP00008621	CADAFUAG00008621	Afu1g05390	CADAFUBP00000564	CADAFUBG00000576	Mitochondrial ADP,ATP carrier protein (Ant), putative	7243.94	7358.41	7716.98	7555.69	7538.95	7887.72	2017.45	2389.21	1922.88	3744.29	3827.52	3297.42	6000.96	7195.58	7215.04	7139.59	6909.42	7279.7	5503.39	5304.65	5379.43	6236.81	5885.71	6420.82
ASP.COG.1163	CADAFUAP00002049	CADAFUAG00002049	Afu6g06690	CADAFUBP00007070	CADAFUBG00007202	CFEM domain protein, putative	107.713	79.6419	33.3407	44.4952	26.4678	20.0111	169.965	139.682	154.203	98.5828	84.3244	127.816	157.503	95.1277	60.1545	19.9149	35.5238	19.0659	94.6571	87.7688	111.757	81.1133	89.2648	67.4902
ASP.COG.1164	CADAFUAP00003437	CADAFUAG00003437	Afu2g04750	CADAFUBP00002126	CADAFUBG00002171	Putative uncharacterized protein	28.5488	27.0514	25.1775	35.1659	24.2809	26.9907	82.0651	63.582	76.1226	42.445	46.7921	57.9235	25.2676	26.189	32.3943	18.2459	27.1331	19.4129	32.3668	34.7248	28.3269	28.4097	30.9709	24.0071
ASP.COG.1165	CADAFUAP00000755	CADAFUAG00000755	Afu8g02110	CADAFUBP00008225	CADAFUBG00008379	Putative uncharacterized protein	0.344295	0.454708	0.17412	1.45729	0	0.845462	0.177982	0.983174	0.28111	0.249108	0.306863	0.383536	0.374219	0.351185	0.477727	0	0	0	0.811909	0.546493	0.863196	1.15531	0.788236	0.908101
ASP.COG.1166	CADAFUAP00002012	CADAFUAG00002012	Afu6g12740	CADAFUBP00007675	CADAFUBG00007812	Dienelactone hydrolase family protein	310.521	260.865	230.542	219.907	190.52	164.621	388.184	477.392	451.633	475.859	419.921	464.769	232.228	196.964	178.461	166.56	147.427	180.372	285.281	318.219	293.71	259.145	270.17	253.832
ASP.COG.1167	CADAFUAP00002558	CADAFUAG00002558	Afu5g02920	CADAFUBP00005035	CADAFUBG00005124	Nitrogen metabolite repression regulator NmrA	96.2182	81.2486	84.6131	110.821	77.6271	77.8652	75.5329	64.8424	74.7883	84.1758	75.4799	92.5913	74.5119	76.3536	84.2208	54.5711	80.2716	61.3873	124.086	84.8728	103.362	125.173	83.4094	121.754
ASP.COG.1168	CADAFUAP00005968	CADAFUAG00005968	Afu5g10890	CADAFUBP00005720	CADAFUBG00005827	DNA replication licensing factor Mcm6, putative	44.1339	44.6546	58.6206	52.2361	52.6761	55.3925	24.7302	30.0778	25.3576	25.6838	30.4851	25.2902	35.395	39.7002	49.2688	46.3665	51.049	57.0465	32.4892	41.7487	35.9868	38.2217	32.7736	33.4128
ASP.COG.1169	CADAFUAP00003114	CADAFUAG00003114	Afu8g06010	CADAFUBP00007936	CADAFUBG00008078	C6 transcription factor, putative	3.03444	2.98225	2.6158	3.12755	4.49988	2.90316	79.0635	53.0672	36.8738	22.6109	20.4683	36.5832	4.29762	4.16707	4.17563	2.75163	2.69224	3.91854	13.5415	8.64923	8.65135	6.20124	6.18368	5.33568
ASP.COG.1170	CADAFUAP00003787	CADAFUAG00003787	Afu2g03070	CADAFUBP00001966	CADAFUBG00002007	Putative uncharacterized protein	15.5597	14.7304	9.74433	20.1579	16.9737	6.78476	24.3812	28.8863	29.4927	19.2893	24.2042	20.573	18.036	13.9098	11.5745	11.2113	9.93446	12.1914	22.2654	17.857	20.1432	18.6452	17.3632	18.4743
ASP.COG.1171	CADAFUAP00005413	CADAFUAG00005413	Afu3g10040	CADAFUBP00003833	CADAFUBG00003901	Cyclin-like protein (Clg1), putative	9.10068	8.91381	11	9.67139	11.5959	12.5167	6.23909	4.26627	5.88382	7.16396	5.79623	8.31049	9.06381	12.4501	14.4334	17.386	10.2922	7.19643	6.42449	6.72105	7.16081	9.40559	8.32654	7.82951
ASP.COG.1172	CADAFUAP00002963	CADAFUAG00002963	Afu8g06700	CADAFUBP00007896	CADAFUBG00008035	Annexin	0	0	0	0	0	0	0	0	0	0	0.0801803	2.27152	63.1441	72.5321	98.612	32.1922	43.6062	36.8333	113.921	311.99	97.9428	116.331	334.128	102.293
ASP.COG.1173	CADAFUAP00002093	CADAFUAG00002093	Afu6g06410	CADAFUBP00007041	CADAFUBG00007173	Putative uncharacterized protein	0.736566	0.452845	0.549121	0.725659	1.74012	1.12266	1.14229	1.10154	0.634572	1.268	0.458408	0.735635	1.49074	1.42489	1.12454	0.665039	1.11546	0.44568	1.42464	0.791641	0.716382	0.888162	1.04667	0.870884
ASP.COG.1174	CADAFUAP00003296	CADAFUAG00003296	Afu2g06060	CADAFUBP00002257	CADAFUBG00002308	Transcriptional co-activator (Hfi1/Ada1), putative	34.4297	36.699	35.6275	48.2566	37.1335	23.4001	38.8513	28.1531	39.3186	27.1682	33.6692	34.9418	37.6893	38.9758	41.0617	35.8918	45.6697	35.1674	43.3378	33.2711	37.1162	32.7872	34.7322	34.5839
ASP.COG.1175	CADAFUAP00004238	CADAFUAG00004238	Afu2g12200	CADAFUBP00002728	CADAFUBG00002783	cAMP-dependent protein kinase catalytic subunit PkaC1	76.2483	71.5769	62.0638	86.8681	54.7773	46.6643	70.3101	57.4125	88.5255	63.2465	74.5564	81.3824	53.5734	50.672	50.2422	40.0268	48.4669	48.6097	72.6472	55.6096	67.6055	61.8596	56.5977	61.6384
ASP.COG.1176	CADAFUAP00001622	CADAFUAG00001622	Afu6g13020	CADAFUBP00000169	CADAFUBG00000174	AP-3 adaptor complex subunit sigma, putative	39.1302	33.1482	37.5347	40.2537	24.8782	34.6692	25.747	27.9274	33.1089	26.1996	27.1764	26.3579	36.5162	35.7797	36.904	35.9402	35.0848	33.6433	32.5667	34.2935	28.0836	25.3497	34.4636	25.1125
ASP.COG.1177	CADAFUAP00006063	CADAFUAG00006063	Afu5g10170	CADAFUBP00005652	CADAFUBG00005756	Pectin lyase|Probable pectin lyase E	2.14846	2.25328	2.0133	3.41016	1.92412	1.39654	1.27397	1.45485	1.98119	3.97764	3.33696	2.69837	0.549458	0.257818	0.621727	0	0.308353	0.369605	14.3372	8.56201	11.1988	7.73385	6.34317	6.80561
ASP.COG.1178	CADAFUAP00009160	CADAFUAG00009160	Afu1g05340	CADAFUBP00000559	CADAFUBG00000571	40S ribosomal protein S19	1979.26	2205.81	2428.64	2493.59	2614.05	2956.14	561.529	674.81	606.565	1047.35	966.526	775.826	1557.37	2154.86	2242.21	2749.81	2578.32	2496.38	1006.48	1169	987.992	1198.35	1190.89	1237.71
ASP.COG.1179	CADAFUAP00003203	CADAFUAG00003203	Afu8g05840	CADAFUBP00007954	CADAFUBG00008098	Fungal specific transcription factor, putative	5.79117	6.73957	8.61927	8.49305	10.8117	10.9496	5.24186	5.16399	4.30408	4.01484	5.45348	4.74643	3.50626	2.80754	3.41226	2.59452	4.35175	3.28428	6.5594	4.9901	4.79778	4.51498	3.78674	4.19616
ASP.COG.1180	CADAFUAP00006609	CADAFUAG00006609	Afu5g10350	CADAFUBP00005667	CADAFUBG00005771	Putative uncharacterized protein	0	0	0	0	0	0	1.66345	1.96905	3.82835	0.997802	1.22914	1.10952	0	0	0	0	0	0	0	0.0994988	0	0	0	0
ASP.COG.1181	CADAFUAP00003294	CADAFUAG00003294	Afu2g04200	CADAFUBP00002076	CADAFUBG00002121	4-hydroxyphenylpyruvate dioxygenase|Probable 4-hydroxyphenylpyruvate dioxygenase 1	0.324042	0.288874	0.299589	4.05041	17.5756	8.50435	0.628172	0.715693	0.803644	3.4289	2.15255	2.14329	2.48746	1.67329	1.81638	5.83322	13.0453	8.5291	1.53512	0.946864	1.05678	2.51092	1.79761	2.08329
ASP.COG.1182	CADAFUAP00006091	CADAFUAG00006091	Afu5g06680	CADAFUBP00005311	CADAFUBG00005404	4-aminobutyrate transaminase GatA	20.1478	15.726	14.2523	36.9365	21.8557	26.3457	169.77	207.366	235.305	379.381	229.797	325.291	15.2745	14.7282	17.822	14.9472	20.6465	13.5523	771.91	947.98	648.449	947.207	1026.65	769.173
ASP.COG.1183	CADAFUAP00007163	CADAFUAG00007163	Afu1g10900	CADAFUBP00001013	CADAFUBG00001037	Putative uncharacterized protein	28.323	24.7084	17.2621	26.3708	16.7125	11.8023	43.9244	43.2391	46.5378	48.1261	56.719	50.9181	27.775	25.2987	25.0588	21.751	26.9277	20.8237	55.4102	50.0624	56.5115	53.5701	47.3368	49.3505
ASP.COG.1184	CADAFUAP00001868	CADAFUAG00001868	Afu6g13410	CADAFUBP00000131	CADAFUBG00000134	Nuclear mRNA splicing factor, putative|Pre-mRNA-splicing factor rse1	118.661	145.844	169.456	171.618	202.131	169.7	80.4033	91.5077	69.2527	93.9848	97.2551	74.3254	96.0695	111.551	116.208	164.498	175.606	169.224	106.325	121.881	106.108	118.892	107.803	107.751
ASP.COG.1185	CADAFUAP00008162	CADAFUAG00008162	Afu4g11000	CADAFUBP00006626	CADAFUBG00006754	SNF7 family protein (Cta1), putative	59.0839	49.3337	38.3865	56.0489	45.6798	35.7053	56.3736	59.1305	70.7218	65.543	65.3367	64.961	67.8147	55.244	52.9709	51.3667	41.6706	39.8235	64.7279	61.9945	58.3702	47.8735	60.6023	52.5039
ASP.COG.1186	CADAFUAP00007050	CADAFUAG00007050	Afu1g12220	CADAFUBP00001148	CADAFUBG00001174	Putative uncharacterized protein	1.66794	1.30848	1.1008	1.27077	0.761821	0	28.971	29.846	30.3962	23.0258	26.558	24.5633	3.26323	2.79015	2.99182	3.93057	3.90679	2.92678	15.323	13.5166	12.2787	11.7181	13.747	10.7343
ASP.COG.1187	CADAFUAP00007202	CADAFUAG00007202	Afu1g13510	CADAFUBP00001279	CADAFUBG00001305	C6 transcription factor FacB|C6 transcription factor FacB/Cat8	23.9166	21.7162	20.4529	41.8564	22.2796	19.1654	28.3491	32.8608	30.6742	26.7801	31.2433	30.7042	34.5211	32.3661	31.6267	21.8032	24.3801	19.1939	34.2999	33.2613	29.5318	22.7745	26.5524	21.7679
ASP.COG.1188	CADAFUAP00009251	CADAFUAG00009251	Afu1g01660	CADAFUBP00000201	CADAFUBG00000206	Alpha-L-rhamnosidase A, putative	3.53452	3.96251	3.21448	4.71766	1.83452	4.14248	4.52636	3.35485	4.36815	3.16761	4.00045	3.57943	5.02043	3.42772	3.84544	2.10335	2.35195	2.58422	6.27157	5.12923	5.26783	3.31976	3.35281	3.40767
ASP.COG.1189	CADAFUAP00004607	CADAFUAG00004607	Afu2g10060	CADAFUBP00002528	CADAFUBG00002581	Putative uncharacterized protein	18.1953	16.0309	14.5224	14.2897	17.724	13.3407	15.4329	15.4583	13.738	14.4501	15.7713	14.3517	19.2143	18.2955	16.3881	15.3539	18.6835	15.4343	17.2299	17.6944	14.788	15.653	15.9914	15.9667
ASP.COG.1190	CADAFUAP00003714	CADAFUAG00003714	Afu2g04700	CADAFUBP00002122	CADAFUBG00002167	RNA binding effector protein Scp160, putative	135.185	137.408	132.779	119.807	110.176	103.323	86.8465	93.9078	84.6144	117.65	112.328	102.323	181.45	155.034	164.302	109.976	130.921	132.757	193.179	160.732	182.637	179.164	162.826	161.859
ASP.COG.1191	CADAFUAP00007077	CADAFUAG00007077	Afu1g16910	CADAFUBP00001598	CADAFUBG00001635	MFS multidrug transporter, putative	0.076489	0.1091	0.174073	0	0.34936	0.676184	0.901528	0.638888	0.651997	0.962954	0.552202	0.528283	0.0498822	0.0156039	0.0173671	0	0	0	0.139146	0.119202	0.172592	0.267472	0.145481	0.322792
ASP.COG.1192	CADAFUAP00002590	CADAFUAG00002590	Afu5g00580	CADAFUBP00004797	CADAFUBG00004885	Putative uncharacterized protein	0.0195842	0.0232783	0.0445694	0.373021	0	0	2.03492	1.91892	1.87084	0.977715	0.7462	1.63622	1.44747	0.539354	0.667	0	0.286699	0	9.47082	4.29829	5.63426	4.109	5.18379	4.54561
ASP.COG.1193	CADAFUAP00007382	CADAFUAG00007382	Afu1g08930	CADAFUBP00000819	CADAFUBG00000839	Probable cytosolic iron-sulfur protein assembly protein 1	116.855	107.306	81.8461	99.0926	79.6679	80.6636	73.3961	80.8787	77.8228	83.4248	84.0302	86.1459	143.91	118.864	107.984	84.2147	83.5411	85.2748	93.9087	87.1264	82.5547	84.0713	87.381	85.3635
ASP.COG.1194	CADAFUAP00002405	CADAFUAG00002405	Afu4g00350	CADAFUBP00009795	CADAFUBG00009973	Putative uncharacterized protein	8.92084	8.77645	8.27693	12.0248	7.52223	8.49289	24.0086	33.4205	28.319	29.0155	33.2472	24.2171	6.71274	7.16748	7.60345	4.67164	8.0366	12.0413	16.062	17.8949	15.755	17.4081	23.5366	17.0859
ASP.COG.1195	CADAFUAP00002160	CADAFUAG00002160	Afu6g12020	CADAFUBP00007604	CADAFUBG00007740	C2H2 finger domain protein, putative	0.12948	0.26045	0.238001	0.94854	0.682374	0.440244	0.185355	0.159985	0.278118	0.151333	0.219708	0.36614	4.38438	5.35393	6.69388	7.30213	10.0607	7.51513	4.51461	3.91926	4.19981	4.00529	4.19918	3.83543
ASP.COG.1196	CADAFUAP00006710	CADAFUAG00006710	Afu5g13630	CADAFUBP00005992	CADAFUBG00006114	EF-hand superfamily Ca2+-modulated protein	21.3237	19.5768	20.0088	17.8071	14.5365	19.3431	15.8561	14.8894	18.5927	16.8388	15.5571	17.461	24.431	19.478	22.0402	15.1043	22.7134	18.1502	17.6708	13.433	18.1218	13.6586	12.1066	15.3723
ASP.COG.1197	CADAFUAP00004055	CADAFUAG00004055	Afu2g15560	CADAFUBP00003059	CADAFUBG00003116	V-ATPase proteolipid subunit Ppa1, putative	111.683	107.283	91.8403	103.737	101.901	68.8852	171.879	165.165	186.654	154.182	187.45	169.623	121.497	104.882	95.7257	91.0619	85.9746	75.4186	139.764	120.114	124.142	113.843	134.53	128.031
ASP.COG.1198	CADAFUAP00005316	CADAFUAG00005316	Afu3g11750	CADAFUBP00003666	CADAFUBG00003731	Oxysterol binding protein (Osh5), putative	96.0647	82.1985	91.1	110.252	64.3448	75.8248	64.7407	61.5443	67.521	68.7708	81.986	71.8692	61.311	58.6905	65.3224	61.7293	70.4282	61.8843	69.387	64.644	63.6027	65.5009	61.8522	62.2826
ASP.COG.1199	CADAFUAP00007578	CADAFUAG00007578	Afu1g10710	CADAFUBP00000994	CADAFUBG00001018	mRNA splicing protein (Prp5), putative|Pre-mRNA-splicing factor prp46	102.501	101.027	105.988	100.425	110.823	102.724	61.2544	65.8124	66.1431	74.5777	80.809	66.2842	115.594	115.559	111.81	109.639	114.504	121.8	93.339	101.659	94.8582	93.7644	98.8538	94.6185
ASP.COG.1200	CADAFUAP00002931	CADAFUAG00002931	Afu5g01690	CADAFUBP00004913	CADAFUBG00005002	DUF1445 domain protein	3.25551	2.0204	2.88486	4.38994	1.31587	2.54687	6.61254	5.92342	6.56282	7.06639	5.43081	8.21592	5.82437	4.55488	3.56505	2.26306	2.53053	2.02214	17.8193	14.5544	13.9359	20.5609	15.0688	18.1231
ASP.COG.1201	CADAFUAP00000152	CADAFUAG00000152	Afu3g02240	CADAFUBP00004523	CADAFUBG00004602	Aromatic-L-amino-acid decarboxylase|Aromatic-L-amino-acid decarboxylase, putative	39.0294	45.0144	50.0911	48.6728	42.0179	48.5694	6.15587	8.09992	7.21071	11.0935	10.659	9.41292	27.6269	31.3305	34.9288	39.9231	32.4213	40.6552	12.4998	12.8321	11.7243	15.3535	13.7169	14.536
ASP.COG.1202	CADAFUAP00006459	CADAFUAG00006459	Afu5g14960	CADAFUBP00007708	CADAFUBG00007845	Putative uncharacterized protein	26.3911	26.4999	24.4724	24.0082	32.3839	38.3037	50.3357	47.0736	51.0587	50.4444	49.7644	48.6181	29.113	29.812	30.0504	34.0353	29.9851	42.8533	66.521	48.597	51.3281	49.0857	44.2019	46.0246
ASP.COG.1203	CADAFUAP00009016	CADAFUAG00009016	Afu1g05745	CADAFUBP00000601	CADAFUBG00000616	Putative uncharacterized protein	43.5266	35.1028	16.4968	12.145	5.36483	17.0588	66.722	65.334	68.5071	53.6131	67.5012	78.8063	25.351	14.9932	9.94383	4.39358	4.42158	5.88877	18.9256	13.0314	16.3754	16.6428	17.4999	17.349
ASP.COG.1204	CADAFUAP00001744	CADAFUAG00001744	Afu6g07640	CADAFUBP00007167	CADAFUBG00007300	Lysine--tRNA ligase	319.18	347.142	399.528	385.338	382.196	399.019	140.385	163.977	151.322	186.944	202.073	173.812	261.911	330.723	361.439	390.048	387.449	391.126	225.805	237.118	217.438	220.425	221.938	228.863
ASP.COG.1205	CADAFUAP00001333	CADAFUAG00001333	Afu4g03615	CADAFUBP00009662	CADAFUBG00009838	Conidiation protein Con-6, putative|Putative uncharacterized protein	1.31547	1.71996	1.12265	4.38476	1.50208	4.36091	0.306011	0.316952	0.19333	0	0.1319	0.29308	0.14298	0.335448	0.522693	0	0	0	0.398842	0	0.185516	0.104546	0.208499	0.0867408
ASP.COG.1206	CADAFUAP00000553	CADAFUAG00000553	Afu6g04150	CADAFUBP00009151	CADAFUBG00009317	Protein transport protein sec22	70.6919	66.0692	63.3581	66.1702	56.0457	53.5337	59.7586	59.3353	64.6406	62.1245	73.1828	61.2808	84.8729	72.4965	63.7547	55.4962	70.9204	59.8414	81.6555	73.3457	74.8381	66.0098	64.4084	66.4107
ASP.COG.1207	CADAFUAP00003686	CADAFUAG00003686	Afu2g03430	CADAFUBP00002003	CADAFUBG00002044	C6 transcription factor, putative	16.021	19.5947	23.4581	20.1772	20.3868	21.0445	10.2632	11.5479	12.7348	9.22338	10.3831	9.32126	6.63676	8.78996	9.86427	11.843	13.417	10.2341	6.13498	5.5648	6.26114	4.67301	5.33894	5.2271
ASP.COG.1208	CADAFUAP00004161	CADAFUAG00004161	Afu2g09250	CADAFUBP00002456	CADAFUBG00002507	Mitochondrial carrier protein, putative	61.9135	65.7265	64.5145	49.3189	58.6948	60.1929	31.2325	26.5571	25.3413	32.8895	33.0785	36.7285	94.3542	91.52	82.0031	71.816	71.0382	68.9946	74.872	65.7595	68.6776	73.8688	67.6708	77.2745
ASP.COG.1209	CADAFUAP00001733	CADAFUAG00001733	Afu6g11060	CADAFUBP00007512	CADAFUBG00007648	DnaJ domain protein	44.9127	44.113	45.8372	30.1885	52.8702	41.7192	42.1449	45.9401	49.4133	41.8244	37.3553	36.5021	45.2934	43.0867	43.7906	61.0842	44.3193	47.4983	36.3919	44.9597	38.8773	38.1	41.6051	33.1613
ASP.COG.1210	CADAFUAP00003230	CADAFUAG00003230	Afu8g07280	CADAFUBP00007837	CADAFUBG00007974	C6 transcription factor, putative	0	0	0	0	0	0	0	0	0	0	0	0	0.0437399	0.027365	0.0304572	0	0	0	0.101677	0.0871033	0.0756698	0.042643	0.106306	0.106142
ASP.COG.1211	CADAFUAP00004314	CADAFUAG00004314	Afu2g10860	CADAFUBP00002605	CADAFUBG00002659	Putative uncharacterized protein|RING finger protein	48.377	42.7194	42.2753	49.8862	40.437	32.3777	130.092	110.737	116.607	91.4176	95.133	99.0815	58.6188	54.6988	56.3687	34.0821	45.2078	33.4745	112.883	85.2878	108.951	84.9859	97.1405	79.4635
ASP.COG.1212	CADAFUAP00004179	CADAFUAG00004179	Afu2g10930	CADAFUBP00002612	CADAFUBG00002666	Golgi membrane protein (Rer1), putative	168.151	172.55	183.57	165.627	162.158	163.751	240.879	255.221	221.061	332.822	280.661	312.04	170.611	177.638	189.806	175.143	182.285	186.594	190.69	249.825	171.588	211.114	285.545	226.323
ASP.COG.1213	CADAFUAP00000014	CADAFUAG00000014	Afu3g01730	CADAFUBP00004576	CADAFUBG00004657	Putative uncharacterized protein	0.46172	0.439049	0	0.879441	2.10888	2.04087	0	0	0.135715	0.400883	0	0.411476	0	0	0	0	0	0	0	0	0	0	0.146364	0.121782
ASP.COG.1214	CADAFUAP00003761	CADAFUAG00003761	Afu2g03470	CADAFUBP00002007	CADAFUBG00002048	Putative uncharacterized protein	24.8873	23.3576	17.2726	17.9302	14.78	13.003	38.0487	29.7694	35.0196	36.1412	33.9802	38.276	27.498	22.2647	19.5038	10.0135	13.7809	5.16199	58.2427	44.4697	49.3691	50.7801	36.9281	45.8562
ASP.COG.1215	CADAFUAP00004959	CADAFUAG00004959	Afu3g12720	CADAFUBP00003567	CADAFUBG00003632	Sugar transporter-like protein	3.13549	2.77467	3.23779	5.39338	2.839	2.44217	29.9256	22.4756	29.4351	9.14446	14.3762	16.6642	4.29379	3.64908	4.42209	2.17002	5.25742	1.93901	6.13533	5.07656	5.14262	4.98381	4.44427	4.49935
ASP.COG.1216	CADAFUAP00004002	CADAFUAG00004002	Afu2g12100	CADAFUBP00002718	CADAFUBG00002773	Putative uncharacterized protein	42.8303	46.4894	47.2084	51.1509	65.2608	41.0894	38.3373	29.3662	38.3547	31.014	32.5888	37.0113	49.4718	43.0201	49.4447	41.4689	53.4265	41.0818	31.4731	27.9457	32.3375	34.5316	30.8867	34.0084
ASP.COG.1217	CADAFUAP00007507	CADAFUAG00007507	Afu1g10030	CADAFUBP00000927	CADAFUBG00000950	Putative uncharacterized protein	6.98104	5.51752	4.64241	10.3612	4.55508	4.00742	26.321	21.8737	24.1971	21.1749	26.2175	23.7745	10.6426	8.37842	10.5809	7.3591	8.49434	6.36355	78.2597	37.7011	119.113	31.5883	26.7855	21.426
ASP.COG.1219	CADAFUAP00009585	CADAFUAG00009585	Afu7g06670	CADAFUBP00008971	CADAFUBG00009137	NACHT and TPR domain protein	1.90547	1.88351	1.68391	3.4298	1.04677	1.30244	8.90583	12.1167	12.289	6.28216	7.35347	6.57946	1.27396	0.667902	0.802843	0.428629	1.34201	0.574498	6.07506	4.44747	5.17127	3.86134	4.29668	3.32462
ASP.COG.1220	CADAFUAP00009250	CADAFUAG00009250	Afu1g01330	CADAFUBP00007747	CADAFUBG00007884	Oxidoreductase, short-chain dehydrogenase/reductase family	15.6738	13.8743	14.4461	15.4713	14.4278	11.9678	14.2299	18.0247	18.7023	15.4762	19.3659	15.1478	7.03024	4.51085	4.74733	3.15086	5.72532	5.27893	7.25144	7.4623	7.67919	6.50326	7.29545	5.31636
ASP.COG.1221	CADAFUAP00006265	CADAFUAG00006265	Afu5g11660	CADAFUBP00005796	CADAFUBG00005903	Autophagy-related protein 18|Protein-vacuolar targeting protein Atg18, putative	38.1123	33.6418	33.643	34.4346	27.2611	22.5584	49.179	43.0174	55.5801	45.2122	58.0074	53.5376	43.418	41.9454	44.7604	33.5209	28.6187	26.1071	52.3745	44.8226	43.2086	45.2073	47.3552	43.0066
ASP.COG.1222	CADAFUAP00007852	CADAFUAG00007852	Afu4g11630	CADAFUBP00006685	CADAFUBG00006813	Putative uncharacterized protein	31.1276	24.5025	24.5133	36.4537	19.3209	18.0137	102.66	81.5871	81.4713	42.6846	42.7047	59.2366	24.5029	24.71	24.1405	16.8843	19.9372	18.2853	40.2596	37.3699	38.6891	35.7013	35.0606	27.4713
ASP.COG.1223	CADAFUAP00006809	CADAFUAG00006809	Afu5g14740	CADAFUBP00006095	CADAFUBG00006218	Fucose-specific lectin FleA	0.287999	0.285269	0.136547	0	0	0	920.487	891.869	501.46	312.304	176.874	548.288	0.208687	0.122401	0	0	0	0	0.0727664	0.0935049	0.0676925	0.190737	0.0760789	0.094952
ASP.COG.1224	CADAFUAP00000072	CADAFUAG00000072	Afu3g01260	CADAFUBP00004619	CADAFUBG00004702	Acetyltransferase, GNAT family family	5.39166	2.96124	2.03094	1.06236	5.09506	2.46537	6.91994	4.65877	4.04394	8.7168	5.81628	7.00031	11.276	9.06478	4.60129	4.38128	2.17738	2.6099	22.3788	19.316	20.7135	17.9082	8.89931	15.741
ASP.COG.1225	CADAFUAP00003970	CADAFUAG00003970	Afu2g11080	CADAFUBP00002624	CADAFUBG00002678	Dol-P-Glc\x3aGlc(2)Man(9)GlcNAc(2)-PP-Dol alpha-1,2-glucosyltransferase|Glucosyltransferase (Die2), putative	23.8978	23.5437	24.2313	29.1469	27.4349	17.384	11.7107	8.82134	10.3831	15.9249	18.9861	15.5173	26.7676	26.3307	28.3156	28.2723	33.4982	28.1067	24.6726	18.9446	20.8143	27.2102	21.2396	27.1403
ASP.COG.1226	CADAFUAP00004628	CADAFUAG00004628	Afu2g09700	CADAFUBP00002497	CADAFUBG00002549	Superoxide dismutase copper chaperone Lys7, putative	150.863	132.35	82.5003	117.393	78.5289	66.3356	190.353	197.626	228.227	199.69	173.212	182.243	174.237	125.673	105.799	80.8804	79.7748	63.9181	182.45	205.876	165.249	148.082	185.768	141.04
ASP.COG.1227	CADAFUAP00007575	CADAFUAG00007575	Afu1g15930	CADAFUBP00001516	CADAFUBG00001551	Choline kinase, putative	30.9943	29.1402	31.313	35.962	30.064	27.3079	34.1341	36.152	33.0602	37.7738	45.3659	37.8329	33.1107	31.638	36.0389	36.4351	30.0911	32.2185	41.3144	44.7508	41.479	43.2077	41.3283	38.636
ASP.COG.1228	CADAFUAP00000520	CADAFUAG00000520	Afu6g02570	CADAFUBP00009305	CADAFUBG00009478	Putative uncharacterized protein|tRNA (uracil-O(2)-)-methyltransferase	23.704	23.0833	28.4512	50.3168	28.3711	21.4599	19.4656	21.6525	18.3209	21.5106	27.3758	20.4087	16.1414	19.0368	21.7066	22.0597	38.2547	28.8152	18.0106	21.7713	18.2852	26.8733	22.8139	20.8089
ASP.COG.1229	CADAFUAP00005092	CADAFUAG00005092	Afu3g05960	CADAFUBP00004227	CADAFUBG00004299	Putative uncharacterized protein	47.455	51.7972	49.7435	47.1783	49.1606	43.0006	33.1702	33.5138	30.2577	36.6614	42.0066	37.8454	68.9326	61.4945	61.331	57.0874	64.8447	65.1346	76.9609	63.4569	69.7653	74.3103	65.6139	72.7737
ASP.COG.1230	CADAFUAP00004616	CADAFUAG00004616	Afu2g07590	CADAFUBP00002306	CADAFUBG00002357	Beta-1,6-glucan boisynthesis protein (Knh1), putative	8.54121	7.01802	3.81584	2.45665	3.27278	5.06756	15.7352	11.0493	11.7524	9.95409	10.6908	10.3768	24.9223	14.7054	10.087	4.12762	3.3567	4.02349	20.4651	15.0007	20.1699	17.2663	17.6262	16.0644
ASP.COG.1231	CADAFUAP00008023	CADAFUAG00008023	Afu4g12360	CADAFUBP00006752	CADAFUBG00006880	Prefoldin subunit 1, putative	169.942	167.424	160.651	192.45	172.904	122.787	112.179	108.14	135.766	112.318	143.31	121.05	174.825	163.731	167.639	190.397	196.953	156.747	124.685	121.173	119.678	117.658	114.562	106.743
ASP.COG.1232	CADAFUAP00008776	CADAFUAG00008776	Afu1g01610	CADAFUBP00000196	CADAFUBG00000201	Putative uncharacterized protein	25.7427	17.849	30.0435	92.1974	32.0326	49.2344	64.8318	64.013	57.073	27.1624	34.0298	30.4537	11.4491	11.586	14.4563	1.80033	4.42885	2.413	11.3823	8.78651	10.6275	7.51904	8.84909	6.52865
ASP.COG.1233	CADAFUAP00000172	CADAFUAG00000172	Afu3g00865	CADAFUBP00004659	CADAFUBG00004743	Putative uncharacterized protein	5.0566	5.34257	3.71967	2.91859	1.16645	1.12883	6.17852	4.10218	6.60578	5.98681	6.14569	7.56747	4.05267	4.68889	3.76908	3.34347	3.73864	1.79252	7.97538	4.51061	6.55489	3.73454	5.58595	2.76172
ASP.COG.1234	CADAFUAP00008103	CADAFUAG00008103	Afu4g14670	CADAFUBP00007008	CADAFUBG00007140	MFS quinate transporter, putative	4.67247	3.72001	3.76187	12.0342	6.03998	2.27312	1.13935	1.58131	2.02986	3.06175	2.79923	2.01326	7.0589	9.14227	9.39132	5.00146	5.59259	3.35176	3.83124	5.53377	4.91099	4.55418	6.19478	4.97996
ASP.COG.1235	CADAFUAP00005826	CADAFUAG00005826	Afu3g09570	CADAFUBP00003879	CADAFUBG00003947	Putative uncharacterized protein	158.775	144.686	123.244	113.88	135.152	111.085	58.7767	49.9396	58.3214	81.4736	78.1172	72.1121	244.961	170.51	141.551	122.056	89.6034	106.691	131.502	111.495	113.529	116.875	124.703	123.591
ASP.COG.1236	CADAFUAP00006842	CADAFUAG00006842	Afu1g11110	CADAFUBP00001034	CADAFUBG00001059	Calcium channel subunit Cch1	14.9424	16.8507	17.8501	19.8226	17.8737	12.6223	27.0901	31.5175	26.4182	17.9433	22.2108	18.4693	13.781	13.9382	15.297	13.2927	17.2172	14.4016	23.2871	21.4767	20.3806	19.9581	23.0598	15.7333
ASP.COG.1237	CADAFUAP00002621	CADAFUAG00002621	Afu5g03790	CADAFUBP00005119	CADAFUBG00005210	Ferrooxidoreductase Fet3, putative	43.1288	27.2534	20.2176	12.5436	13.198	19.6041	18.3212	13.6223	13.0957	23.7174	20.0255	19.4483	104.053	82.1437	64.297	28.1528	33.4477	28.3002	39.6082	28.2584	39.7463	65.7327	60.498	56.009
ASP.COG.1238	CADAFUAP00001524	CADAFUAG00001524	Afu6g00390	CADAFUBP00009440	CADAFUBG00009615	Aminotransferase, putative	11.7028	12.8341	12.2612	15.7715	11.0938	12.6879	23.1144	33.3043	28.3623	13.5637	17.3135	14.783	5.92795	5.04505	5.64019	7.22697	6.46491	6.97421	10.7451	7.02558	9.49759	8.35306	8.29441	8.67765
ASP.COG.1239	CADAFUAP00003393	CADAFUAG00003393	Afu2g01370	CADAFUBP00001800	CADAFUBG00001839	GABA permease, putative	0.405302	0.314992	0.567619	0.593832	0.355999	0.344517	0.846136	0.450713	0.687298	0.3722	0.625218	0.32994	0.457472	0.779123	0.955648	0.204084	0.45641	0.547073	0.827112	0.728805	1.05523	1.16455	0.543567	0.925106
ASP.COG.1240	CADAFUAP00008693	CADAFUAG00008693	Afu1g04520	CADAFUBP00000480	CADAFUBG00000488	Protein CSN12 homolog|Putative uncharacterized protein	57.2373	63.4281	60.6435	62.1493	66.3662	42.4416	48.4417	50.7195	57.8947	48.9136	59.2315	50.244	56.1322	55.3482	54.8456	61.6674	50.5345	56.097	46.7112	46.1332	46.0921	38.7324	42.7464	39.2898
ASP.COG.1241	CADAFUAP00004683	CADAFUAG00004683	Afu2g08810	CADAFUBP00002415	CADAFUBG00002466	Putative uncharacterized protein	13.0144	9.15523	16.6223	30.3533	12.1311	5.86992	27.5974	36.05	40.01	25.9428	31.9576	26.1846	3.58526	5.1998	13.2769	0	2.19494	0	8.63729	10.9042	5.92055	7.62621	14.021	5.14102
ASP.COG.1242	CADAFUAP00005629	CADAFUAG00005629	Afu3g08940	CADAFUBP00003934	CADAFUBG00004004	Proteasome regulatory particle subunit (RpnL), putative	180.32	159.923	144.605	129.774	134.553	123.535	176.794	186.803	193.073	192.028	196.558	188.687	213.562	186.948	172.056	175.235	142.426	165.416	192.469	195.528	187.486	166.504	187.247	166.517
ASP.COG.1243	CADAFUAP00001617	CADAFUAG00001617	Afu6g06900	CADAFUBP00007091	CADAFUBG00007223	Rho GTPase Rho1	471.276	482.778	460.602	399.505	392.186	373.698	1422.82	1378.35	1382.47	1250.3	1146.36	1226.5	471.97	441.571	426.014	351.271	389.35	365.215	863.747	967.657	908.053	813.337	1082.95	778.186
ASP.COG.1244	CADAFUAP00005351	CADAFUAG00005351	Afu3g11610	CADAFUBP00003678	CADAFUBG00003743	Non-histone chromosomal protein 6|Nucleosome binding protein (Nhp6a), putative	1050.68	847.099	696.427	877.056	671.166	530.845	581.228	629.275	550.721	837.189	901.296	782.643	955.48	867.808	826.968	732.481	807.22	632.213	757.052	783.889	720.631	1002.92	1014.36	966.967
ASP.COG.1245	CADAFUAP00008877	CADAFUAG00008877	Afu1g02930	CADAFUBP00000324	CADAFUBG00000331	Calmodulin, putative	77.248	66.2965	53.9722	76.9932	56.7435	40.1605	64.9894	68.3852	71.6162	74.4592	95.5646	78.8228	85.8162	75.9567	68.5411	57.7762	52.6611	42.2982	119.411	105.233	98.1142	84.0569	102.805	91.5051
ASP.COG.1246	CADAFUAP00008658	CADAFUAG00008658	Afu1g05590	CADAFUBP00000583	CADAFUBG00000595	Alpha/beta hydrolase, putative|Putative uncharacterized protein	10.6155	11.0142	6.78704	11.8341	9.72959	6.66951	23.1803	15.7684	20.8712	14.4494	17.123	22.8598	10.284	8.85428	6.34817	6.50731	7.79616	6.85287	10.3338	6.68561	9.48811	5.69963	5.88045	5.0801
ASP.COG.1247	CADAFUAP00000158	CADAFUAG00000158	Afu3g01640	CADAFUBP00004584	CADAFUBG00004665	C6 finger domain protein, putative	4.50764	5.20088	5.01648	4.71743	3.77077	4.7439	2.56066	2.997	3.30022	3.58397	3.87407	2.88776	6.85559	6.61886	6.35454	6.70118	7.97664	6.08437	8.05996	7.76244	7.33496	4.56658	8.13901	4.94294
ASP.COG.1248	CADAFUAP00003149	CADAFUAG00003149	Afu8g06870	CADAFUBP00007879	CADAFUBG00008017	MFS sugar transporter, putative	0	0	0	0	0	0	0	0	0	0	0	0.619676	0.8196	0.806977	1.05254	0	1.0858	0.867654	3.05461	3.41948	2.28375	2.59362	2.40994	2.03779
ASP.COG.1249	CADAFUAP00001697	CADAFUAG00001697	Afu6g11490	CADAFUBP00007554	CADAFUBG00007690	NUDIX domain protein	32.717	25.9255	20.8809	26.8274	14.7044	17.7876	27.0856	28.4418	27.7379	26.6416	30.6664	33.0837	41.203	38.2974	31.5232	31.0841	35.9362	24.715	35.2005	35.4336	35.2999	35.8201	33.6138	35.8759
ASP.COG.1250	CADAFUAP00006035	CADAFUAG00006035	Afu5g11290	CADAFUBP00005758	CADAFUBG00005865	D-amino acid oxidase	176.338	112.213	63.6568	81.8426	90.9832	61.3115	196.742	217.814	225.775	278.625	259.216	266.911	214.381	181.08	116.127	84.1083	95.576	73.2023	206.896	182.063	181.497	219.117	214.496	207.355
ASP.COG.1251	CADAFUAP00004943	CADAFUAG00004943	Afu3g12300	CADAFUBP00003608	CADAFUBG00003673	60S ribosomal protein L22, putative	3280.18	3855.96	4630.46	4184.65	4743.31	4599.38	718.578	1003.43	797.833	1298.41	1445.04	953.312	2713.15	3775.53	4187.46	4599	4603.96	4541.59	1467.84	1899.46	1543.08	1793.59	1931.5	1926.56
ASP.COG.1252	CADAFUAP00007878	CADAFUAG00007878	Afu4g11780	CADAFUBP00006699	CADAFUBG00006827	MFS multidrug transporter, putative	1.84383	1.66198	2.65757	1.60964	4.91259	0.679164	1.19145	0.81447	1.06134	0.80044	0.924393	0.924291	2.57191	2.11581	2.45956	1.0058	3.59898	1.07847	1.46748	1.69614	1.34348	1.17229	1.19333	1.19554
[truncated: 7,803 more rows]

## Sheet: Table S3
Table S3. GO enrichment results for genes contributing to PC1 in Figure 1B.
[truncated: 49 more rows]

## Sheet: Table S4
Table S4. GO enrichment results for genes contributing to PC2 in Figure 1B.
[truncated: 40 more rows]

[truncated: 37 more sheets: Table S5, Table S6, Table S7, Table S8, Table S9, Table S10, Table S11, Table S12, Table S13, Table S14, Table S15, Table S16, Table S17, Table S18, Table S19, Table S20, Table S21, Table S22, Table S23, Table S24 …]
